# Supplementary material for: Gene Family Expansions Provide Molecular Flexibility Required for Context‐Dependent Species Interactions
Source: Ecol Lett. 2025 Sep 22;28(9):e70213. doi: 10.1111/ele.70213 (PMC12453137; doi:10.1111/ele.70213)
Supplement: Supplementary file 2 — Data S2: ele70213‐sup‐0002‐SupplementaryData1.xlsx. [file ELE-28-0-s001.xlsx]

## Sheet: README
Sheet Name	Description
SuppSheet1_CompEnv	Computational environments for running analyses.
SuppSheet2_Orthogroups	Orthogroups in each species separated by commas. AM prefix identifies plants that form arbuscular mycorrhizal symbioses. NM prefix identifies non-mycorrhizal plants.
SuppSheet3_OrthogroupSizeComp	Same as SuppSheet2, but with the number of genes in each orthogroup in each species.
SuppSheet4_HeatmapOrthoIdentity	Mapping Orthogroups to Heatmap Clusters
SuppSheet5_DESizePerm	Values of Spearman's correlations of 10,000 random subsamples per dataset. Observed_rho is the observed relationship.
SuppSheet6_MedicagoHapmap	Metadata from the Medicago HapMap project.
SuppSheet7_MedicagoPodCount	Difference in pod counts from Afkhami et al 2021 between plants that were inoculated with mycorrhizae and those that were not.
SuppSheet8_DupOriginObserved	Observed ratios of different duplication types in all 32 AM species.
SuppSheet9_PhyloCorrection	Orthogroups selected using a phylogenetically-corrected linear mixed model that are larger in AM plants compared to NM plants.
SuppSheet10_SpeciesDistributions	Minimum, maximum, mean, and standard deviation of species distributions.
Note: Please be aware that a lot of intermediate data is not loaded in this Excel file because there are too many rows in those data to be fully included in Excel. However, all these data are available in the Zenodo repository referenced in the manuscript. We apologize for the inconvenience.

## Sheet: SuppSheet1_CompEnv
General Environment
Package (Language)	Version	Purpose
R	4.1.2	Language used for analyses.
Python	3.7.10	Language used for analyses.
jupyterlab (Python)	3.0.9	IDE for working with Python.
Rstudio (R)	2023.12.0	IDE for working with R.
DESeq2 (R)	1.42.0	For conducting differential expression analysis.
dplyr (R)	1.1.2	For handling dataframes.
reshape2 (R)	1.4.4	For manipulating dataframes and other data structures.
LEA (R)	3.12.2	For conducting latent factor mixed models in GWAS analysis.
splitstackshape (R)	1.4.8	For manipulating dataframes and other data structures.
GenomicRanges (R)	1.52.0	To analyze and/or manipulation genomic annotations.
ggplot2 (R)	3.4.3	For plotting.
data.table (R)	1.14.10	For manipulating dataframes and other data structures.
reshape (R)	0.8.9	For manipulating dataframes and other data structures.
tidyr (R)	1.3.0	For manipulating dataframes and other data structures.
car (R)	3.1-2	For simple statistical analyses.
Hmisc (R)	5.1-1	For manipulating dataframes and other data structures.
ComplexHeatmap (R)	2.16.0	For plotting and annotating heatmap.
circlize (R)	0.4.15	For plotting and annotating heatmap.
stringr (R)	1.5.1	For manipulating dataframes and other data structures.
ggbiplot (R)	0.6.2	For plotting and annotating PCA plots.
factoextra (R)	1.0.7	For analyzing k-means clustering and PCA plots.
patchwork (R)	1.2.0	For plotting.
OrthoFinder	2.2.6	For grouping proteins into gene families.
pandas (Python)	1.2.3	For manipulating dataframes and other data structures.
biopython (Python)	1.78	For handling sequence data and DIAMOND alignments.
STAR	2.7.3a	For aligning RNA-sequencing data to a reference alignment.
GWAS Environment
Package (Language)	Version	Purpose
Python	3.10.2	Language used for analyses.
bcftools	1.14	For handling gene variant data.
MCScanX Environment
Package (Language)	Version	Purpose
Python	3.11.4	Language used for analyses.
MCScanX	2017.04.01	MCScanX for gene duplication origin analysis. The version date is the last commit date on github for the MCScanX_h function.

## Sheet: SuppSheet2_Orthogroups
	AM_refseq_aegilops_tauschii	AM_refseq_ananas_comosus	AM_refseq_asparagus_officinalis	AM_refseq_brachypodium_distachyon	AM_refseq_cajanus_cajan	AM_refseq_capsicum_annuum	AM_refseq_carica_papaya	AM_refseq_cicer_arietinum	AM_refseq_cucumis_melo	AM_refseq_daucus_carota	AM_refseq_fragaria_vesca	AM_refseq_gossypium_arboreum	AM_refseq_helianthus_annuus	AM_refseq_hevea_brasiliensis	AM_refseq_lactuca_sativa	AM_refseq_manihot_esculenta	AM_refseq_medicago_truncatula	AM_refseq_musa_acuminata	AM_refseq_nicotiana_tabacum	AM_refseq_olea_europaea	AM_refseq_phaseolus_vulgaris	AM_refseq_phoenix_dactylifera	AM_refseq_prunus_persica	AM_refseq_ricinus_communis	AM_refseq_sesamum_indicum	AM_refseq_setaria_italica	AM_refseq_solanum_lycopersicum	AM_refseq_sorghum_bicolor	AM_refseq_theobroma_cacao	AM_refseq_vigna_radiata	AM_refseq_vitis_vinifera	AM_refseq_zea_mays	NM_refseq_arabidopsis_lyrata	NM_refseq_arabidopsis_thaliana	NM_refseq_beta_vulgaris	NM_refseq_brassica_rapa	NM_refseq_capsella_rubella	NM_refseq_eutrema_salsugineum	NM_refseq_lupinus_angustifolius	NM_refseq_nelumbo_nucifera	NM_refseq_spinacia_oleracea	NM_refseq_tarenaya_hassleriana
OG0000000	gi|1149696452|ref|XP_020184291.1|, gi|1149696628|ref|XP_020194560.1|, gi|1149697367|ref|XP_020198746.1|, gi|1149697375|ref|XP_020198789.1|, gi|1149697610|ref|XP_020199980.1|, gi|1149698419|ref|XP_020148196.1|, gi|1149698421|ref|XP_020148216.1|, gi|1149699429|ref|XP_020152934.1|, gi|1149699521|ref|XP_020153436.1|, gi|1149699886|ref|XP_020155153.1|, gi|1149699898|ref|XP_020155223.1|, gi|1149699958|…	gi|1147544875|ref|XP_020080151.1|, gi|1147547826|ref|XP_020081520.1|, gi|1147548301|ref|XP_020081750.1|, gi|1147548511|ref|XP_020081861.1|, gi|1147549638|ref|XP_020082391.1|, gi|1147550557|ref|XP_020082825.1|, gi|1147550801|ref|XP_020091021.1|, gi|1147552381|ref|XP_020088552.1|, gi|1147557254|ref|XP_020112919.1|, gi|1147557304|ref|XP_020113283.1|, gi|1147562624|ref|XP_020084893.1|, gi|1147566212|…	gi|1150669513|ref|XP_020250095.1|, gi|1150670743|ref|XP_020250726.1|, gi|1150671273|ref|XP_020250986.1|, gi|1150672450|ref|XP_020265564.1|, gi|1150673081|ref|XP_020251846.1|, gi|1150673309|ref|XP_020253438.1|, gi|1150673445|ref|XP_020254244.1|, gi|1150673940|ref|XP_020258057.1|, gi|1150673968|ref|XP_020258252.1|, gi|1150674254|ref|XP_020260126.1|, gi|1150674341|ref|XP_020260852.1|, gi|1150674492|…	gi|1371038893|ref|XP_024312574.1|, gi|1371045161|ref|XP_024312539.1|, gi|1371049608|ref|XP_024313242.1|, gi|1371062398|ref|XP_024314609.1|, gi|1371089856|ref|XP_024310448.1|, gi|960453430|ref|XP_014751751.1|, gi|960453438|ref|XP_014751754.1|, gi|960465987|ref|XP_014754081.1|, gi|960475968|ref|XP_014755940.1|, gi|960476091|ref|XP_014755990.1|, gi|960485056|ref|XP_014757722.1|, gi|960485483|ref|XP_…	gi|1150086877|ref|XP_020229073.1|, gi|1150086885|ref|XP_020229078.1|, gi|1150087185|ref|XP_020229223.1|, gi|1150088455|ref|XP_020229881.1|, gi|1150088856|ref|XP_020230089.1|, gi|1150089081|ref|XP_020230207.1|, gi|1150089661|ref|XP_020230503.1|, gi|1150089892|ref|XP_020230624.1|, gi|1150090084|ref|XP_020230723.1|, gi|1150090987|ref|XP_020231175.1|, gi|1150090989|ref|XP_020231176.1|, gi|1150090991|…	gi|1026001384|ref|XP_016552610.1|, gi|1026001676|ref|XP_016552746.1|, gi|1026001828|ref|XP_016552808.1|, gi|1026002495|ref|XP_016553115.1|, gi|1026003128|ref|XP_016553422.1|, gi|1026003542|ref|XP_016553614.1|, gi|1026003791|ref|XP_016553734.1|, gi|1026003946|ref|XP_016553812.1|, gi|1026004000|ref|XP_016553838.1|, gi|1026004117|ref|XP_016553892.1|, gi|1026004119|ref|XP_016553893.1|, gi|1026004803|…	gi|1227892712|ref|XP_021907431.1|, gi|1227893274|ref|XP_021888274.1|, gi|1227894086|ref|XP_021911171.1|, gi|1227894445|ref|XP_021911357.1|, gi|1227894556|ref|XP_021911413.1|, gi|1227894874|ref|XP_021911572.1|, gi|1227896110|ref|XP_021892971.1|, gi|1227896410|ref|XP_021894612.1|, gi|1227896933|ref|XP_021897495.1|, gi|1227907414|ref|XP_021889958.1|, gi|1227908765|ref|XP_021890654.1|, gi|1227913893|…	gi|502084645|ref|XP_004487728.1|, gi|502127735|ref|XP_004499815.1|, gi|502175736|ref|XP_004515732.1|, gi|828291486|ref|XP_012574945.1|, gi|828291655|ref|XP_012575347.1|, gi|828292059|ref|XP_012567618.1|, gi|828292364|ref|XP_012567944.1|, gi|828294013|ref|XP_012568224.1|, gi|828297837|ref|XP_012568915.1|, gi|828298068|ref|XP_012568961.1|, gi|828301599|ref|XP_012569538.1|, gi|828301647|ref|XP_01256…	gi|1035389019|ref|XP_016898914.1|, gi|1035390713|ref|XP_016901398.1|, gi|1035391692|ref|XP_016902768.1|, gi|1035391700|ref|XP_016902790.1|, gi|1035396998|ref|XP_016899402.1|, gi|1035397025|ref|XP_016899410.1|, gi|1035397586|ref|XP_016899484.1|, gi|1035397592|ref|XP_016899488.1|, gi|1035397960|ref|XP_016899543.1|, gi|1035398824|ref|XP_016899671.1|, gi|1035401893|ref|XP_016900109.1|, gi|1035401897|…	gi|1040811149|ref|XP_017227497.1|, gi|1040811175|ref|XP_017227511.1|, gi|1040812247|ref|XP_017227985.1|, gi|1040812429|ref|XP_017228058.1|, gi|1040812467|ref|XP_017228079.1|, gi|1040812513|ref|XP_017228100.1|, gi|1040812970|ref|XP_017228343.1|, gi|1040813176|ref|XP_017228449.1|, gi|1040813443|ref|XP_017228583.1|, gi|1040813475|ref|XP_017228602.1|, gi|1040813585|ref|XP_017228664.1|, gi|1040813913|…	gi|470149268|ref|XP_004310161.1|, gi|764563017|ref|XP_011461540.1|, gi|764567467|ref|XP_011462193.1|, gi|764579126|ref|XP_011463578.1|, gi|764579372|ref|XP_011463643.1|, gi|764595504|ref|XP_011465868.1|, gi|764625044|ref|XP_011469003.1|, gi|764639231|ref|XP_011470567.1|	gi|1050552403|ref|XP_017620803.1|, gi|1050552423|ref|XP_017620523.1|, gi|1050553232|ref|XP_017620569.1|, gi|1050553387|ref|XP_017621243.1|, gi|1050553668|ref|XP_017621390.1|, gi|1050554213|ref|XP_017621600.1|, gi|1050554219|ref|XP_017621604.1|, gi|1050554337|ref|XP_017620624.1|, gi|1050554601|ref|XP_017621746.1|, gi|1050554870|ref|XP_017621842.1|, gi|1050558038|ref|XP_017629506.1|, gi|1050558235|…	gi|1228761815|ref|XP_022026044.1|, gi|1228761944|ref|XP_022026100.1|, gi|1228761989|ref|XP_022026116.1|, gi|1228762312|ref|XP_022026275.1|, gi|1228762421|ref|XP_022035486.1|, gi|1228762691|ref|XP_022038377.1|, gi|1228762745|ref|XP_021971202.1|, gi|1228762839|ref|XP_021977381.1|, gi|1228762939|ref|XP_021983878.1|, gi|1228762953|ref|XP_021984785.1|, gi|1228762993|ref|XP_021986656.1|, gi|1228762995|…	gi|1216924978|ref|XP_021666838.1|, gi|1216925181|ref|XP_021678384.1|, gi|1216926166|ref|XP_021665139.1|, gi|1216929967|ref|XP_021684197.1|, gi|1216930254|ref|XP_021685867.1|, gi|1216931715|ref|XP_021635883.1|, gi|1216931717|ref|XP_021635890.1|, gi|1216933301|ref|XP_021644241.1|, gi|1216933408|ref|XP_021644991.1|, gi|1216933818|ref|XP_021647043.1|, gi|1216934327|ref|XP_021649910.1|, gi|1216934722|…	gi|1340421180|ref|XP_023742819.1|, gi|1340421851|ref|XP_023735556.1|, gi|1340422180|ref|XP_023750046.1|, gi|1340422947|ref|XP_023753716.1|, gi|1340423401|ref|XP_023755748.1|, gi|1340423409|ref|XP_023755813.1|, gi|1340423427|ref|XP_023755970.1|, gi|1340423810|ref|XP_023757789.1|, gi|1340424929|ref|XP_023763032.1|, gi|1340425310|ref|XP_023764887.1|, gi|1340425328|ref|XP_023764983.1|, gi|1340425604|…	gi|1216227762|ref|XP_021602036.1|, gi|1216227989|ref|XP_021602156.1|, gi|1216228078|ref|XP_021602206.1|, gi|1216228180|ref|XP_021602261.1|, gi|1216228332|ref|XP_021602344.1|, gi|1216228537|ref|XP_021602452.1|, gi|1216228803|ref|XP_021602590.1|, gi|1216228919|ref|XP_021602656.1|, gi|1216228929|ref|XP_021602662.1|, gi|1216228931|ref|XP_021602663.1|, gi|1216228977|ref|XP_021602687.1|, gi|1216229038|…	gi|1379596845|ref|XP_024629813.1|, gi|1379599457|ref|XP_024633114.1|, gi|1379603959|ref|XP_024641355.1|, gi|1379606303|ref|XP_024630701.1|, gi|1379606708|ref|XP_024630874.1|, gi|1379606712|ref|XP_024630876.1|, gi|1379606761|ref|XP_024630898.1|, gi|1379608683|ref|XP_024631406.1|, gi|1379613826|ref|XP_024632763.1|, gi|1379613940|ref|XP_024632815.1|, gi|1379614308|ref|XP_024632970.1|, gi|1379619864|…	gi|1091645552|ref|XP_018674675.1|	gi|1025006717|ref|XP_016499411.1|, gi|1025006839|ref|XP_016502671.1|, gi|1025006902|ref|XP_016504415.1|, gi|1025007817|ref|XP_016444963.1|, gi|1025007886|ref|XP_016446370.1|, gi|1025018031|ref|XP_016441967.1|, gi|1025018120|ref|XP_016441991.1|, gi|1025024085|ref|XP_016442248.1|, gi|1025025697|ref|XP_016442574.1|, gi|1025026361|ref|XP_016442729.1|, gi|1025028677|ref|XP_016457380.1|, gi|1025029067|…	gi|1278993064|ref|XP_022850776.1|, gi|1278995071|ref|XP_022858592.1|, gi|1278996323|ref|XP_022851720.1|, gi|1278996341|ref|XP_022851730.1|, gi|1278996368|ref|XP_022851744.1|, gi|1278996420|ref|XP_022851769.1|, gi|1278996468|ref|XP_022851795.1|, gi|1278996546|ref|XP_022851834.1|, gi|1278998044|ref|XP_022859243.1|, gi|1279000037|ref|XP_022860268.1|, gi|1279000354|ref|XP_022860440.1|, gi|1279000720|…	gi|593267210|ref|XP_007135783.1|, gi|593691533|ref|XP_007146336.1|, gi|593781119|ref|XP_007153600.1|	gi|1052166405|ref|XP_017699600.1|, gi|1052168634|ref|XP_017700137.1|, gi|1052185344|ref|XP_017699363.1|, gi|1052186732|ref|XP_017699605.1|, gi|1052188523|ref|XP_017699921.1|, gi|1052191279|ref|XP_017700402.1|, gi|1052191484|ref|XP_017700443.1|, gi|1052191890|ref|XP_017700519.1|, gi|1052192147|ref|XP_017700559.1|, gi|1052192773|ref|XP_017700677.1|, gi|1052194057|ref|XP_017700917.1|, gi|1052194088|…	gi|1162510283|ref|XP_020409534.1|, gi|1162510769|ref|XP_020422709.1|, gi|1162510852|ref|XP_020426469.1|, gi|1162510979|ref|XP_020410147.1|, gi|1162511042|ref|XP_020410453.1|, gi|1162511255|ref|XP_020411375.1|, gi|1162511275|ref|XP_020411466.1|, gi|1162511546|ref|XP_020412721.1|, gi|1162519875|ref|XP_020410786.1|, gi|1162520792|ref|XP_020411082.1|, gi|1162523845|ref|XP_020412069.1|, gi|1162524327|…	gi|1000935859|ref|XP_015584345.1|, gi|1000937551|ref|XP_015583912.1|, gi|1000939245|ref|XP_015583366.1|, gi|1000939263|ref|XP_015583359.1|, gi|1000940083|ref|XP_015583109.1|, gi|1000940143|ref|XP_015583089.1|, gi|1000941804|ref|XP_015582512.1|, gi|1000942661|ref|XP_015582205.1|, gi|1000942678|ref|XP_015582200.1|, gi|1000942730|ref|XP_015582183.1|, gi|1000942886|ref|XP_015582136.1|, gi|1000943313|…	gi|1173752588|ref|XP_020555100.1|, gi|1173752595|ref|XP_020555103.1|, gi|1173752831|ref|XP_020555142.1|, gi|1173753111|ref|XP_020546908.1|, gi|1173753125|ref|XP_020546910.1|, gi|1173753707|ref|XP_020547014.1|, gi|1173753776|ref|XP_020547028.1|, gi|1173756569|ref|XP_020548601.1|, gi|1173768134|ref|XP_020552886.1|, gi|1173768224|ref|XP_020552911.1|, gi|1173768980|ref|XP_020553061.1|, gi|1173768998|…	gi|1256266395|ref|XP_022682218.1|, gi|1256286328|ref|XP_022683811.1|, gi|1256334493|ref|XP_022679644.1|, gi|1256442964|ref|XP_022680976.1|, gi|1256607663|ref|XP_022683499.1|, gi|1256667497|ref|XP_022685454.1|, gi|835908658|ref|XP_012700229.1|, gi|835944784|ref|XP_012700051.1|, gi|835960566|ref|XP_004966968.2|, gi|835973747|ref|XP_012701436.1|, gi|836013796|ref|XP_012703734.1|, gi|955708211|ref|XP…	gi|1104531100|ref|XP_019067255.1|, gi|1104532153|ref|XP_019067285.1|, gi|1104537695|ref|XP_019067728.1|, gi|1104537729|ref|XP_019067775.1|, gi|1104537980|ref|XP_019068120.1|, gi|1104537989|ref|XP_019068131.1|, gi|1104538034|ref|XP_019068170.1|, gi|1104606912|ref|XP_019067532.1|, gi|1104606960|ref|XP_019067553.1|, gi|1104606999|ref|XP_019067571.1|, gi|1104611853|ref|XP_019068151.1|, gi|1104611891|…	gi|1205918473|ref|XP_021316638.1|, gi|1205918746|ref|XP_021306403.1|, gi|1205918783|ref|XP_021306568.1|, gi|1205918932|ref|XP_021307140.1|, gi|1205919530|ref|XP_021309426.1|, gi|1205919535|ref|XP_021309450.1|, gi|1205933171|ref|XP_021308772.1|, gi|1205933933|ref|XP_021309030.1|, gi|1205934059|ref|XP_021309088.1|, gi|1205934117|ref|XP_021309116.1|, gi|1205934121|ref|XP_021309118.1|, gi|1205934280|…	gi|1063457202|ref|XP_017985214.1|, gi|1063459621|ref|XP_017972747.1|, gi|1063459748|ref|XP_017973496.1|, gi|1063459762|ref|XP_017973578.1|, gi|1063468019|ref|XP_017970307.1|, gi|1063468089|ref|XP_017970332.1|, gi|1063468240|ref|XP_017970399.1|, gi|1063468380|ref|XP_017970473.1|, gi|1063468390|ref|XP_017970478.1|, gi|1063475561|ref|XP_017972474.1|, gi|1063482823|ref|XP_017974435.1|, gi|1063482852|…	gi|1255107688|ref|XP_022631940.1|, gi|1255111239|ref|XP_022632754.1|, gi|1255112218|ref|XP_022632973.1|, gi|1255117676|ref|XP_022635151.1|, gi|1255117802|ref|XP_022636523.1|, gi|1255123438|ref|XP_022634366.1|, gi|1255139455|ref|XP_022635861.1|, gi|1255139465|ref|XP_022635866.1|, gi|1255139736|ref|XP_022635936.1|, gi|1255139751|ref|XP_022635944.1|, gi|1255139765|ref|XP_014499258.2|, gi|1255139771|…	gi|1104496886|ref|XP_019073121.1|, gi|1104497475|ref|XP_019073149.1|, gi|1104497478|ref|XP_019073150.1|, gi|1104497664|ref|XP_019073355.1|, gi|1104497949|ref|XP_019073268.1|, gi|1104498385|ref|XP_019073167.1|, gi|1104499248|ref|XP_019073435.1|, gi|1104499596|ref|XP_019073399.1|, gi|1104500176|ref|XP_019073794.1|, gi|1104501413|ref|XP_019074177.1|, gi|1104501420|ref|XP_019074157.1|, gi|1104503132|…	gi|1162437506|ref|XP_020401774.1|, gi|1162437658|ref|XP_020401815.1|, gi|1162437810|ref|XP_020401862.1|, gi|1162437814|ref|XP_020401864.1|, gi|1162441368|ref|XP_020397698.1|, gi|1162441642|ref|XP_020398422.1|, gi|1162441768|ref|XP_020399050.1|, gi|1162444724|ref|XP_020402303.1|, gi|1162447023|ref|XP_020402818.1|, gi|1162449529|ref|XP_020401084.1|, gi|1162449540|ref|XP_020401089.1|, gi|1162449555|…	gi|1190946611|ref|XP_020866728.1|, gi|1190981144|ref|XP_020879598.1|, gi|1190983959|ref|XP_020880729.1|, gi|1190990607|ref|XP_020876468.1|, gi|1191009844|ref|XP_020884537.1|, gi|1191012917|ref|XP_020870708.1|, gi|1191015504|ref|XP_020871977.1|	gi|1063724362|ref|NP_001328700.1|, gi|15235340|ref|NP_193755.1|	gi|1108778675|ref|XP_019107655.1|, gi|1108778715|ref|XP_019107657.1|, gi|1108779427|ref|XP_019107676.1|, gi|1108779432|ref|XP_019107677.1|, gi|1108779474|ref|XP_019107679.1|, gi|1108782818|ref|XP_019107744.1|, gi|1108783067|ref|XP_019107755.1|, gi|1108783110|ref|XP_019107758.1|, gi|1108784144|ref|XP_019107778.1|, gi|1108787434|ref|XP_019107855.1|, gi|1108788332|ref|XP_019107872.1|, gi|1108789966|…	gi|1079338706|ref|XP_018511312.1|, gi|1079338958|ref|XP_018511330.1|, gi|1079339700|ref|XP_018511445.1|, gi|1079340438|ref|XP_018511519.1|, gi|1079342121|ref|XP_018511353.1|, gi|1079342327|ref|XP_018511359.1|, gi|1079346564|ref|XP_018512703.1|, gi|1079346647|ref|XP_018512766.1|, gi|1079346725|ref|XP_018512866.1|, gi|1079347166|ref|XP_018513367.1|, gi|1079347236|ref|XP_018513421.1|, gi|1079347256|…	gi|1338527319|ref|XP_023640341.1|, gi|1338557412|ref|XP_023640610.1|, gi|1338584161|ref|XP_023634325.1|, gi|1338628703|ref|XP_023634626.1|, gi|1338632410|ref|XP_023634287.1|, gi|1338633035|ref|XP_023632588.1|, gi|1338633352|ref|XP_023640148.1|	gi|1350197940|ref|XP_024004768.1|, gi|1350198322|ref|XP_024004883.1|, gi|1350201971|ref|XP_024005307.1|, gi|1350219377|ref|XP_024004079.1|, gi|1350219664|ref|XP_024004132.1|, gi|1350243106|ref|XP_024014410.1|, gi|1350248171|ref|XP_024014050.1|, gi|1350252354|ref|XP_024013542.1|, gi|1350256111|ref|XP_024013177.1|, gi|1350256228|ref|XP_024013200.1|, gi|1350256348|ref|XP_024013227.1|, gi|1350263024|…	gi|1117291058|ref|XP_019432846.1|, gi|1117293475|ref|XP_019432979.1|, gi|1117294642|ref|XP_019433046.1|, gi|1117294747|ref|XP_019433075.1|, gi|1117296064|ref|XP_019433101.1|, gi|1117296082|ref|XP_019433104.1|, gi|1117296172|ref|XP_019433125.1|, gi|1117296770|ref|XP_019429295.1|, gi|1117297015|ref|XP_019429363.1|, gi|1117297072|ref|XP_019429380.1|, gi|1117298510|ref|XP_019433388.1|, gi|1117298665|…	gi|1102730526|ref|XP_019054887.1|, gi|1102731816|ref|XP_019056182.1|, gi|1102731820|ref|XP_019056190.1|, gi|1102731849|ref|XP_019051416.1|, gi|1102732484|ref|XP_019052161.1|, gi|1102732606|ref|XP_019052229.1|, gi|1102734570|ref|XP_019052467.1|, gi|1102734572|ref|XP_019052468.1|, gi|1102736158|ref|XP_019052653.1|, gi|1102736165|ref|XP_019052655.1|, gi|1102736392|ref|XP_019052676.1|, gi|1102736394|…	gi|1226777831|ref|XP_021844808.1|, gi|1226777855|ref|XP_021844918.1|, gi|1226778797|ref|XP_021849288.1|, gi|1226780284|ref|XP_021855919.1|, gi|1226781451|ref|XP_021861115.1|, gi|1226783580|ref|XP_021837717.1|, gi|1226783882|ref|XP_021839115.1|, gi|1226784282|ref|XP_021840673.1|, gi|1226784302|ref|XP_021840767.1|, gi|1226784352|ref|XP_021840956.1|, gi|1226784354|ref|XP_021840961.1|, gi|1226784835|…	gi|1103823432|ref|XP_019057273.1|, gi|1103823465|ref|XP_019057317.1|, gi|1103826083|ref|XP_019059752.1|, gi|1103827561|ref|XP_019056677.1|, gi|1103905794|ref|XP_019057151.1|, gi|1103906055|ref|XP_019056891.1|, gi|1103906965|ref|XP_019056987.1|, gi|1103908709|ref|XP_019057331.1|, gi|1103910359|ref|XP_019057522.1|, gi|1103910378|ref|XP_019057527.1|, gi|1103911065|ref|XP_019057628.1|, gi|1103911080|…
OG0000001	gi|1149698699|ref|XP_020149628.1|, gi|1149698870|ref|XP_020150422.1|, gi|1149699944|ref|XP_020155419.1|, gi|1149702045|ref|XP_020165485.1|, gi|1149703213|ref|XP_020171276.1|, gi|1149708040|ref|XP_020180115.1|, gi|1149710356|ref|XP_020181251.1|, gi|1149719642|ref|XP_020185774.1|, gi|1149724797|ref|XP_020188291.1|, gi|1149726620|ref|XP_020189192.1|, gi|1149728198|ref|XP_020151410.1|, gi|1149728458|…	gi|1147545674|ref|XP_020080518.1|, gi|1147546516|ref|XP_020080887.1|, gi|1147546560|ref|XP_020080912.1|, gi|1147547148|ref|XP_020081213.1|, gi|1147547333|ref|XP_020081296.1|, gi|1147547409|ref|XP_020081331.1|, gi|1147547526|ref|XP_020081387.1|, gi|1147547567|ref|XP_020081405.1|, gi|1147547847|ref|XP_020081530.1|, gi|1147548791|ref|XP_020081998.1|, gi|1147548817|ref|XP_020082008.1|, gi|1147549003|…	gi|1150668687|ref|XP_020249681.1|, gi|1150668824|ref|XP_020249755.1|, gi|1150669457|ref|XP_020250069.1|, gi|1150669658|ref|XP_020250170.1|, gi|1150669704|ref|XP_020250194.1|, gi|1150673696|ref|XP_020255943.1|, gi|1150673723|ref|XP_020256137.1|, gi|1150673731|ref|XP_020256192.1|, gi|1150673762|ref|XP_020256449.1|, gi|1150674104|ref|XP_020259056.1|, gi|1150674228|ref|XP_020259947.1|, gi|1150674282|…	gi|1371068260|ref|XP_024315649.1|, gi|1371080529|ref|XP_024317858.1|, gi|1371090763|ref|XP_024310613.1|, gi|721628961|ref|XP_010229890.1|, gi|721649258|ref|XP_010233074.1|, gi|721649721|ref|XP_010233180.1|, gi|721649751|ref|XP_010233185.1|, gi|721650163|ref|XP_010233305.1|, gi|721669731|ref|XP_010236364.1|, gi|721669793|ref|XP_010236382.1|, gi|721686553|ref|XP_010238984.1|, gi|721687123|ref|XP_01…	gi|1150087343|ref|XP_020229305.1|, gi|1150087564|ref|XP_020229423.1|, gi|1150088469|ref|XP_020229889.1|, gi|1150089243|ref|XP_020230287.1|, gi|1150089482|ref|XP_020230413.1|, gi|1150090343|ref|XP_020230855.1|, gi|1150090359|ref|XP_020230863.1|, gi|1150090821|ref|XP_020231099.1|, gi|1150090829|ref|XP_020231104.1|, gi|1150091482|ref|XP_020231427.1|, gi|1150092605|ref|XP_020232010.1|, gi|1150093555|…	gi|1026001746|ref|XP_016552778.1|, gi|1026002214|ref|XP_016552986.1|, gi|1026003126|ref|XP_016553420.1|, gi|1026003658|ref|XP_016553667.1|, gi|1026004168|ref|XP_016553920.1|, gi|1026004369|ref|XP_016554012.1|, gi|1026005143|ref|XP_016554396.1|, gi|1026006879|ref|XP_016555231.1|, gi|1026007361|ref|XP_016555461.1|, gi|1026007874|ref|XP_016555707.1|, gi|1026008152|ref|XP_016555845.1|, gi|1026008649|…		gi|502102576|ref|XP_004492120.1|, gi|502146116|ref|XP_004506311.1|, gi|502170359|ref|XP_004514813.1|, gi|502175216|ref|XP_004515691.1|, gi|502181931|ref|XP_004516909.1|, gi|828291379|ref|XP_012574762.1|, gi|828294840|ref|XP_012568377.1|, gi|828295552|ref|XP_012568495.1|, gi|828296969|ref|XP_012568743.1|, gi|828296972|ref|XP_004491697.2|, gi|828297059|ref|XP_012568762.1|, gi|828297061|ref|XP_01256…	gi|1035397005|ref|XP_016899404.1|, gi|1035398704|ref|XP_016899658.1|, gi|1035400182|ref|XP_016899857.1|, gi|1035409767|ref|XP_016901285.1|, gi|1035413382|ref|XP_016901811.1|, gi|1035417198|ref|XP_016902353.1|, gi|1035420633|ref|XP_016902808.1|, gi|1035421209|ref|XP_016902879.1|, gi|1035423157|ref|XP_016903163.1|, gi|1035424204|ref|XP_016903315.1|, gi|1035425558|ref|XP_016903535.1|, gi|659092961|r…	gi|1040811088|ref|XP_017227468.1|, gi|1040811153|ref|XP_017227500.1|, gi|1040811472|ref|XP_017227643.1|, gi|1040811475|ref|XP_017227644.1|, gi|1040811477|ref|XP_017227645.1|, gi|1040811507|ref|XP_017227656.1|, gi|1040811509|ref|XP_017227657.1|, gi|1040811765|ref|XP_017227761.1|, gi|1040811779|ref|XP_017227770.1|, gi|1040811807|ref|XP_017227784.1|, gi|1040811827|ref|XP_017227794.1|, gi|1040811912|…	gi|470105990|ref|XP_004289360.1|, gi|470112015|ref|XP_004292234.1|, gi|470112147|ref|XP_004292299.1|, gi|470112373|ref|XP_004292410.1|, gi|470118364|ref|XP_004295301.1|, gi|470119021|ref|XP_004295616.1|, gi|470123840|ref|XP_004297928.1|, gi|470124858|ref|XP_004298426.1|, gi|470130178|ref|XP_004300982.1|, gi|470130214|ref|XP_004301000.1|, gi|470131457|ref|XP_004301611.1|, gi|470131578|ref|XP_00430…	gi|1050552481|ref|XP_017620814.1|, gi|1050554900|ref|XP_017621855.1|, gi|1050558083|ref|XP_017629850.1|, gi|1050558131|ref|XP_017630290.1|, gi|1050558153|ref|XP_017630623.1|, gi|1050558173|ref|XP_017630819.1|, gi|1050558187|ref|XP_017630936.1|, gi|1050558283|ref|XP_017631723.1|, gi|1050558329|ref|XP_017632067.1|, gi|1050558331|ref|XP_017632078.1|, gi|1050558335|ref|XP_017632125.1|, gi|1050558481|…	gi|1228761948|ref|XP_022026101.1|, gi|1228762146|ref|XP_022026187.1|, gi|1228762531|ref|XP_022024773.1|, gi|1228762625|ref|XP_022033352.1|, gi|1228762653|ref|XP_022035399.1|, gi|1228762917|ref|XP_021981508.1|, gi|1228762921|ref|XP_021981968.1|, gi|1228762997|ref|XP_021986966.1|, gi|1228763047|ref|XP_021989935.1|, gi|1228763057|ref|XP_021990683.1|, gi|1228763339|ref|XP_022007312.1|, gi|1228763551|…	gi|1216926174|ref|XP_021665226.1|, gi|1216927314|ref|XP_021671119.1|, gi|1216928948|ref|XP_021679072.1|, gi|1216928989|ref|XP_021679432.1|, gi|1216930487|ref|XP_021687235.1|, gi|1216930610|ref|XP_021687922.1|, gi|1216930958|ref|XP_021689741.1|, gi|1216931567|ref|XP_021692831.1|, gi|1216931569|ref|XP_021692844.1|, gi|1216932300|ref|XP_021638761.1|, gi|1216933374|ref|XP_021644653.1|, gi|1216934744|…	gi|1340423014|ref|XP_023754032.1|, gi|1340437147|ref|XP_023745788.1|, gi|1340437653|ref|XP_023746035.1|, gi|1340437889|ref|XP_023746147.1|, gi|1340439099|ref|XP_023746717.1|, gi|1340440309|ref|XP_023747269.1|, gi|1340443727|ref|XP_023751937.1|, gi|1340445582|ref|XP_023752848.1|, gi|1340448759|ref|XP_023754305.1|, gi|1340452678|ref|XP_023748530.1|, gi|1340462583|ref|XP_023758475.1|, gi|1340466192|…	gi|1216228166|ref|XP_021602253.1|, gi|1216228248|ref|XP_021602300.1|, gi|1216228283|ref|XP_021602320.1|, gi|1216228905|ref|XP_021602649.1|, gi|1216229124|ref|XP_021602761.1|, gi|1216229421|ref|XP_021602930.1|, gi|1216229450|ref|XP_021602946.1|, gi|1216229608|ref|XP_021603029.1|, gi|1216229698|ref|XP_021603076.1|, gi|1216229747|ref|XP_021603102.1|, gi|1216230104|ref|XP_021603298.1|, gi|1216231152|…	gi|1379594265|ref|XP_024630662.1|, gi|1379594483|ref|XP_013443537.2|, gi|1379594555|ref|XP_024630558.1|, gi|1379594709|ref|XP_024630516.1|, gi|1379594711|ref|XP_024630517.1|, gi|1379594789|ref|XP_024630490.1|, gi|1379594799|ref|XP_024630488.1|, gi|1379594945|ref|XP_024630434.1|, gi|1379595330|ref|XP_024630314.1|, gi|1379595380|ref|XP_024630305.1|, gi|1379595496|ref|XP_024630276.1|, gi|1379595498|…	gi|1091624345|ref|XP_018676799.1|, gi|1091626546|ref|XP_018677063.1|, gi|1091628170|ref|XP_018677261.1|, gi|1091628310|ref|XP_018677284.1|, gi|1091629681|ref|XP_018677412.1|, gi|1091629684|ref|XP_018677413.1|, gi|1091630821|ref|XP_018677532.1|, gi|1091635721|ref|XP_018681102.1|, gi|1091656413|ref|XP_018675964.1|, gi|1091656463|ref|XP_018675973.1|, gi|1091678722|ref|XP_018678758.1|, gi|1091702480|…	gi|1025006860|ref|XP_016503190.1|, gi|1025007181|ref|XP_016513051.1|, gi|1025008083|ref|XP_016451773.1|, gi|1025017439|ref|XP_016441823.1|, gi|1025024155|ref|XP_016442267.1|, gi|1025025955|ref|XP_016442632.1|, gi|1025025975|ref|XP_016442638.1|, gi|1025026443|ref|XP_016442745.1|, gi|1025028391|ref|XP_016456754.1|, gi|1025029696|ref|XP_016463343.1|, gi|1025029759|ref|XP_016464544.1|, gi|1025029960|…	gi|1278993736|ref|XP_022851115.1|, gi|1278993888|ref|XP_022851195.1|, gi|1278994108|ref|XP_022851304.1|, gi|1278994422|ref|XP_022851454.1|, gi|1278995936|ref|XP_022851528.1|, gi|1278996716|ref|XP_022851921.1|, gi|1278997329|ref|XP_022852218.1|, gi|1278997435|ref|XP_022852274.1|, gi|1278997589|ref|XP_022859013.1|, gi|1278998636|ref|XP_022859536.1|, gi|1278999198|ref|XP_022859822.1|, gi|1278999503|…	gi|593686584|ref|XP_007143963.1|	gi|1052171827|ref|XP_017696949.1|, gi|1052177069|ref|XP_017697850.1|, gi|1052195894|ref|XP_017701262.1|, gi|1052206814|ref|XP_017696456.1|, gi|1052207661|ref|XP_017696546.1|, gi|1052207786|ref|XP_017696575.1|, gi|672170688|ref|XP_008805409.1|, gi|672190950|ref|XP_008775385.1|, gi|672195166|ref|XP_008776481.1|, gi|672198261|ref|XP_008777281.1|, gi|672199757|ref|XP_008777697.1|, gi|672199993|ref|XP…	gi|1162510235|ref|XP_020409517.1|, gi|1162510240|ref|XP_020409519.1|, gi|1162510264|ref|XP_020409528.1|, gi|1162510271|ref|XP_020409530.1|, gi|1162510273|ref|XP_020409531.1|, gi|1162510289|ref|XP_020409535.1|, gi|1162510291|ref|XP_020409536.1|, gi|1162510663|ref|XP_020418702.1|, gi|1162510693|ref|XP_020419708.1|, gi|1162510767|ref|XP_020422651.1|, gi|1162510808|ref|XP_020424562.1|, gi|1162510930|…	gi|1000943092|ref|XP_015582066.1|, gi|1000943362|ref|XP_015581967.1|, gi|1000944166|ref|XP_015581707.1|, gi|1000946297|ref|XP_015580961.1|, gi|1000946565|ref|XP_015580861.1|, gi|1000951608|ref|XP_015579169.1|, gi|1000952506|ref|XP_015578858.1|, gi|1000952597|ref|XP_015578831.1|, gi|1000954019|ref|XP_015578337.1|, gi|1000954037|ref|XP_015578317.1|, gi|1000961158|ref|XP_015576039.1|, gi|1000961686|…	gi|1173752558|ref|XP_020555094.1|, gi|1173754336|ref|XP_020547166.1|, gi|1173768210|ref|XP_020552906.1|, gi|1173768989|ref|XP_020553064.1|, gi|1173768994|ref|XP_020553066.1|, gi|1173775862|ref|XP_020554315.1|, gi|1173777256|ref|XP_020554574.1|, gi|1173783807|ref|XP_020547889.1|, gi|1173787966|ref|XP_020548682.1|, gi|1173795004|ref|XP_020549794.1|, gi|1173815215|ref|XP_020551703.1|, gi|1173815231|…	gi|1256514832|ref|XP_022681843.1|, gi|1256514854|ref|XP_022681851.1|, gi|1256611431|ref|XP_022684220.1|, gi|1256611450|ref|XP_022684229.1|, gi|1256667900|ref|XP_022685463.1|, gi|514721824|ref|XP_004954835.1|, gi|514739577|ref|XP_004959418.1|, gi|514740215|ref|XP_004959580.1|, gi|514768864|ref|XP_004966600.1|, gi|514769975|ref|XP_004966882.1|, gi|514770095|ref|XP_004966912.1|, gi|514799328|ref|XP_…	gi|1104537630|ref|XP_019067633.1|, gi|1104537646|ref|XP_019067645.1|, gi|1104537650|ref|XP_019067648.1|, gi|1104537686|ref|XP_019067726.1|, gi|1104537823|ref|XP_019067897.1|, gi|1104537922|ref|XP_019068085.1|, gi|1104537925|ref|XP_019068088.1|, gi|1104537940|ref|XP_019068093.1|, gi|1104611869|ref|XP_019068159.1|, gi|1104611993|ref|XP_019068218.1|, gi|1104618341|ref|XP_019068939.1|, gi|1104618357|…	gi|1205918691|ref|XP_021303906.1|, gi|1205925794|ref|XP_021306546.1|, gi|1205932328|ref|XP_021308510.1|, gi|1205934043|ref|XP_021309079.1|, gi|1205942789|ref|XP_021311826.1|, gi|1205953131|ref|XP_021315106.1|, gi|1205966251|ref|XP_021319232.1|, gi|1205966267|ref|XP_021319238.1|, gi|1205973033|ref|XP_021321378.1|, gi|1205973091|ref|XP_021321401.1|, gi|1205973949|ref|XP_021321665.1|, gi|1205982684|…	gi|1063457332|ref|XP_017985251.1|, gi|1063457352|ref|XP_017985256.1|, gi|1063457649|ref|XP_017985363.1|, gi|1063457666|ref|XP_017985369.1|, gi|1063459492|ref|XP_017972264.1|, gi|1063459582|ref|XP_017972604.1|, gi|1063459612|ref|XP_017972718.1|, gi|1063459676|ref|XP_017973021.1|, gi|1063459700|ref|XP_017973143.1|, gi|1063459702|ref|XP_017973148.1|, gi|1063459756|ref|XP_017973550.1|, gi|1063459772|…	gi|1255110293|ref|XP_022632538.1|, gi|1255111520|ref|XP_022632809.1|, gi|1255117713|ref|XP_022635665.1|, gi|1255139502|ref|XP_022635880.1|, gi|1255139763|ref|XP_014499251.2|, gi|1255148538|ref|XP_022637923.1|, gi|1255150682|ref|XP_022638435.1|, gi|1255150754|ref|XP_022638464.1|, gi|1255164692|ref|XP_022641636.1|, gi|1255170455|ref|XP_022642973.1|, gi|1255174057|ref|XP_022631733.1|, gi|950927095|r…	gi|1104498994|ref|XP_019073392.1|, gi|1104498998|ref|XP_019073393.1|, gi|1104499653|ref|XP_019073411.1|, gi|1104501535|ref|XP_019074248.1|, gi|1104508617|ref|XP_019073470.1|, gi|1104524437|ref|XP_019078440.1|, gi|1104524614|ref|XP_019078464.1|, gi|1104553850|ref|XP_019079612.1|, gi|1104595312|ref|XP_019080387.1|, gi|1104595338|ref|XP_019080388.1|, gi|1104656162|ref|XP_019081056.1|, gi|1104656167|…	gi|1162441954|ref|XP_020399429.1|, gi|1162449141|ref|XP_020400911.1|, gi|1162478006|ref|XP_008646789.2|, gi|1162485440|ref|XP_020395579.1|, gi|1162490880|ref|XP_020397058.1|, gi|1162491163|ref|XP_020397193.1|, gi|1315004099|ref|XP_020405766.2|, gi|670370154|ref|XP_008666292.1|, gi|670370887|ref|XP_008666692.1|, gi|670376927|ref|XP_008669605.1|, gi|670381521|ref|XP_008671498.1|, gi|670381903|ref|X…			gi|1108800062|ref|XP_019108123.1|, gi|1108801847|ref|XP_010694762.2|, gi|1108803158|ref|XP_019108181.1|, gi|1108808745|ref|XP_019108270.1|, gi|1108811697|ref|XP_019108329.1|, gi|1108823442|ref|XP_019102750.1|, gi|1108864068|ref|XP_019102979.1|, gi|1108864262|ref|XP_019103015.1|, gi|1108865793|ref|XP_019103182.1|, gi|1108865906|ref|XP_019103191.1|, gi|1108866137|ref|XP_019103201.1|, gi|1108866167|…	gi|1079339494|ref|XP_018511424.1|, gi|1079339497|ref|XP_018511425.1|, gi|1079339744|ref|XP_018511446.1|, gi|1079340482|ref|XP_018511523.1|, gi|1079340745|ref|XP_018511545.1|, gi|1079341648|ref|XP_018511626.1|, gi|1079409364|ref|XP_018514418.1|, gi|1079415253|ref|XP_018515168.1|, gi|1079423550|ref|XP_018508377.1|, gi|685262066|ref|XP_009148661.1|, gi|685321706|ref|XP_009150799.1|, gi|685371706|ref…	gi|1338568165|ref|XP_023638855.1|, gi|1338633304|ref|XP_023640941.1|	gi|1350197949|ref|XP_024004771.1|, gi|1350198125|ref|XP_024004820.1|, gi|1350198143|ref|XP_024004829.1|, gi|1350198253|ref|XP_024004868.1|, gi|1350198442|ref|XP_024004917.1|, gi|1350198450|ref|XP_024004918.1|, gi|1350198459|ref|XP_024004920.1|, gi|1350198539|ref|XP_024004936.1|, gi|1350198560|ref|XP_024004942.1|, gi|1350198593|ref|XP_024004949.1|, gi|1350198836|ref|XP_024005004.1|, gi|1350198907|…	gi|1117293471|ref|XP_019432977.1|, gi|1117296586|ref|XP_019433232.1|, gi|1117297063|ref|XP_019429377.1|, gi|1117297066|ref|XP_019429378.1|, gi|1117297796|ref|XP_019429578.1|, gi|1117297846|ref|XP_019429591.1|, gi|1117298357|ref|XP_019433359.1|, gi|1117299675|ref|XP_019433709.1|, gi|1117301426|ref|XP_019433888.1|, gi|1117301623|ref|XP_019433940.1|, gi|1117303203|ref|XP_019434088.1|, gi|1117304634|…	gi|1102728791|ref|XP_019052970.1|, gi|1102736146|ref|XP_019052649.1|, gi|1102762508|ref|XP_019053167.1|, gi|1102767009|ref|XP_019053644.1|, gi|1102767359|ref|XP_019053694.1|, gi|1102770597|ref|XP_019054094.1|, gi|1102770599|ref|XP_019054095.1|, gi|1102773647|ref|XP_019054469.1|, gi|1102775339|ref|XP_019054648.1|, gi|1102778313|ref|XP_019054990.1|, gi|1102781223|ref|XP_019055351.1|, gi|1102781892|…	gi|1226778775|ref|XP_021849171.1|, gi|1226783105|ref|XP_021835713.1|, gi|1226783582|ref|XP_021837727.1|, gi|1226787524|ref|XP_021843054.1|, gi|1226789188|ref|XP_021843903.1|, gi|1226789192|ref|XP_021843905.1|, gi|1226790109|ref|XP_021844374.1|, gi|1226790768|ref|XP_021844707.1|, gi|1226790784|ref|XP_021844715.1|, gi|1226791043|ref|XP_021844843.1|, gi|1226791169|ref|XP_021844893.1|, gi|1226791181|…
OG0000002	gi|1149707047|ref|XP_020179632.1|, gi|1149708891|ref|XP_020180543.1|, gi|1149727011|ref|XP_020189370.1|, gi|1149744490|ref|XP_020195508.1|, gi|1149757534|ref|XP_020200448.1|, gi|1149770644|ref|XP_020149650.1|, gi|1149805968|ref|XP_020162797.1|, gi|1149807442|ref|XP_020163380.1|, gi|1149830737|ref|XP_020172384.1|		gi|1150668611|ref|XP_020249644.1|, gi|1150668664|ref|XP_020249670.1|, gi|1150669103|ref|XP_020249892.1|, gi|1150669600|ref|XP_020250141.1|, gi|1150669608|ref|XP_020250145.1|, gi|1150669783|ref|XP_020250237.1|, gi|1150669785|ref|XP_020250238.1|, gi|1150670706|ref|XP_020250707.1|, gi|1150670994|ref|XP_020250848.1|, gi|1150671005|ref|XP_020250854.1|, gi|1150671023|ref|XP_020250863.1|, gi|1150671484|…	gi|1371059108|ref|XP_024313967.1|	gi|1150123627|ref|XP_020209301.1|	gi|1026007939|ref|XP_016555741.1|, gi|1026007941|ref|XP_016555742.1|, gi|1026009981|ref|XP_016556699.1|, gi|1026012041|ref|XP_016571459.1|, gi|1026012127|ref|XP_016577378.1|, gi|1026012145|ref|XP_016579478.1|, gi|1026012197|ref|XP_016540734.1|, gi|1026012199|ref|XP_016540794.1|, gi|1026012391|ref|XP_016557601.1|, gi|1026012851|ref|XP_016561699.1|, gi|1026013149|ref|XP_016564535.1|, gi|1026023536|…		gi|502163467|ref|XP_004512848.1|, gi|828297336|ref|XP_012568818.1|, gi|828297422|ref|XP_012568832.1|, gi|828307470|ref|XP_012570513.1|	gi|1035415005|ref|XP_016902060.1|, gi|659070495|ref|XP_008455384.1|, gi|659102432|ref|XP_008452126.1|, gi|659133524|ref|XP_008466769.1|	gi|1040811853|ref|XP_017227807.1|, gi|1040812088|ref|XP_017227910.1|, gi|1040812450|ref|XP_017228069.1|, gi|1040812483|ref|XP_017228087.1|, gi|1040812485|ref|XP_017228088.1|, gi|1040812515|ref|XP_017228101.1|, gi|1040812593|ref|XP_017228140.1|, gi|1040812767|ref|XP_017228236.1|, gi|1040812790|ref|XP_017228248.1|, gi|1040812792|ref|XP_017228249.1|, gi|1040812798|ref|XP_017228253.1|, gi|1040812800|…	gi|470112061|ref|XP_004292256.1|, gi|470132058|ref|XP_004301904.1|, gi|764521725|ref|XP_011470534.1|, gi|764522792|ref|XP_011457638.1|, gi|764548188|ref|XP_011459772.1|, gi|764620944|ref|XP_011468580.1|, gi|764639329|ref|XP_011470584.1|, gi|764639794|ref|XP_011470659.1|, gi|764639845|ref|XP_011470669.1|, gi|764643947|ref|XP_011457302.1|	gi|1050567835|ref|XP_017604569.1|, gi|1050576784|ref|XP_017609358.1|, gi|1050593328|ref|XP_017618087.1|, gi|1050649117|ref|XP_017647942.1|	gi|1228761789|ref|XP_022026033.1|, gi|1228761893|ref|XP_022026078.1|, gi|1228762204|ref|XP_022026216.1|, gi|1228762565|ref|XP_022028702.1|, gi|1228762567|ref|XP_022028953.1|, gi|1228762569|ref|XP_022029053.1|, gi|1228762571|ref|XP_022029145.1|, gi|1228762591|ref|XP_022030979.1|, gi|1228762635|ref|XP_022033795.1|, gi|1228762665|ref|XP_022036442.1|, gi|1228762671|ref|XP_022036678.1|, gi|1228762675|…	gi|1216991854|ref|XP_021635019.1|	gi|1340428186|ref|XP_023733621.1|, gi|1340430384|ref|XP_023743832.1|, gi|1340433778|ref|XP_023744182.1|, gi|1340434974|ref|XP_023744750.1|, gi|1340437979|ref|XP_023746183.1|, gi|1340438105|ref|XP_023746239.1|, gi|1340439312|ref|XP_023746810.1|, gi|1340443363|ref|XP_023751754.1|, gi|1340445679|ref|XP_023752887.1|, gi|1340447294|ref|XP_023753687.1|, gi|1340447296|ref|XP_023753688.1|, gi|1340458892|…	gi|1216274042|ref|XP_021621418.1|, gi|1216306070|ref|XP_021595210.1|	gi|1379594230|ref|XP_024630677.1|, gi|1379594393|ref|XP_024630619.1|, gi|1379594515|ref|XP_024630566.1|, gi|1379594535|ref|XP_024630562.1|, gi|1379594670|ref|XP_024630529.1|, gi|1379595443|ref|XP_024630290.1|, gi|1379595806|ref|XP_024630183.1|, gi|1379596114|ref|XP_024630075.1|, gi|1379596215|ref|XP_024630043.1|, gi|1379606250|ref|XP_024630670.1|, gi|1379606416|ref|XP_024630753.1|, gi|1379606582|…		gi|1025007923|ref|XP_016447938.1|, gi|1025012660|ref|XP_016441696.1|, gi|1025017799|ref|XP_016441912.1|, gi|1025018053|ref|XP_016441974.1|, gi|1025024189|ref|XP_016442277.1|, gi|1025025395|ref|XP_016442510.1|, gi|1025028351|ref|XP_016456628.1|, gi|1025028665|ref|XP_016457352.1|, gi|1025028724|ref|XP_016457488.1|, gi|1025029156|ref|XP_016458598.1|, gi|1025030787|ref|XP_016489984.1|, gi|1025031614|…	gi|1278994620|ref|XP_022858354.1|, gi|1278995067|ref|XP_022858589.1|, gi|1278997064|ref|XP_022852082.1|, gi|1278997066|ref|XP_022852083.1|, gi|1278997593|ref|XP_022859016.1|, gi|1278998092|ref|XP_022859268.1|, gi|1278999881|ref|XP_022860183.1|, gi|1279001304|ref|XP_022860943.1|, gi|1279002266|ref|XP_022861447.1|, gi|1279003071|ref|XP_022861876.1|, gi|1279004335|ref|XP_022862530.1|, gi|1279008680|…	gi|593265632|ref|XP_007134994.1|, gi|593789492|ref|XP_007157785.1|	gi|672201665|ref|XP_008778196.1|, gi|672205873|ref|XP_008779278.1|	gi|1162578580|ref|XP_020426494.1|	gi|1000957572|ref|XP_002522932.2|	gi|1173753783|ref|XP_020547031.1|, gi|1173753785|ref|XP_020547032.1|, gi|1173754105|ref|XP_020547112.1|, gi|1173754338|ref|XP_020547167.1|, gi|1173754719|ref|XP_020547274.1|, gi|1173754853|ref|XP_020547304.1|, gi|1173754916|ref|XP_020547320.1|, gi|1173767537|ref|XP_020552821.1|, gi|1173772739|ref|XP_020553720.1|, gi|1173779849|ref|XP_020555063.1|, gi|1173787804|ref|XP_020548643.1|, gi|1173794945|…	gi|1256288061|ref|XP_022684523.1|, gi|1256458977|ref|XP_022681253.1|	gi|1104622141|ref|XP_019069479.1|, gi|1104630712|ref|XP_019070681.1|, gi|1104630714|ref|XP_019070682.1|, gi|1104639352|ref|XP_019066475.1|, gi|1444398008|ref|XP_025884622.1|, gi|1444398065|ref|XP_004253350.2|, gi|1444404057|ref|XP_025884710.1|, gi|1444419810|ref|XP_025886724.1|, gi|460366558|ref|XP_004229148.1|, gi|460371349|ref|XP_004231502.1|, gi|460378266|ref|XP_004234894.1|, gi|460378288|ref|…	gi|1205919225|ref|XP_021308244.1|, gi|1205926525|ref|XP_021306770.1|, gi|1205934224|ref|XP_021309166.1|, gi|1205953466|ref|XP_002454271.2|, gi|1205961259|ref|XP_021317616.1|, gi|1205972972|ref|XP_021321354.1|, gi|1205973007|ref|XP_021321369.1|, gi|1205974181|ref|XP_021321776.1|, gi|1205986457|ref|XP_021304957.1|	gi|1063491557|ref|XP_017982344.1|, gi|1063518718|ref|XP_017980999.1|			gi|1162462242|ref|XP_020405677.1|, gi|1162472770|ref|XP_020408374.1|, gi|1162480654|ref|XP_020394328.1|, gi|1314998332|ref|XP_023156980.1|, gi|1315014762|ref|XP_023156253.1|, gi|670364831|ref|XP_008660328.1|, gi|670369569|ref|XP_008665974.1|, gi|670370625|ref|XP_008666548.1|, gi|670390982|ref|XP_008675819.1|	gi|1190945091|ref|XP_020866133.1|, gi|1190945185|ref|XP_020866176.1|, gi|1190945205|ref|XP_020866184.1|, gi|1190945272|ref|XP_020866212.1|, gi|1190955013|ref|XP_020870158.1|, gi|1190955247|ref|XP_020870253.1|, gi|1190957909|ref|XP_020889841.1|, gi|1190960206|ref|XP_020890764.1|, gi|1190960216|ref|XP_020890770.1|, gi|1190960606|ref|XP_020890956.1|, gi|1190961685|ref|XP_020891386.1|, gi|1190968407|…	gi|1063687070|ref|NP_001320734.1|, gi|1063703686|ref|NP_001323984.1|, gi|1063721542|ref|NP_001328729.1|, gi|1063731340|ref|NP_001331406.1|, gi|15217619|ref|NP_174632.1|, gi|15218474|ref|NP_175039.1|, gi|15218504|ref|NP_175044.1|, gi|15218634|ref|NP_174704.1|, gi|15219801|ref|NP_176271.1|, gi|15222164|ref|NP_174931.1|, gi|15222880|ref|NP_175429.1|, gi|15226989|ref|NP_178356.1|, gi|15230870|ref|NP_…	gi|1108785178|ref|XP_019107803.1|, gi|1108793848|ref|XP_019108013.1|, gi|1108796393|ref|XP_019108073.1|, gi|1108796508|ref|XP_019108078.1|, gi|1108799922|ref|XP_019108121.1|, gi|1108800105|ref|XP_019108124.1|, gi|1108801934|ref|XP_019108153.1|, gi|1108804578|ref|XP_019108208.1|, gi|1108808642|ref|XP_019108267.1|, gi|1108811385|ref|XP_019108319.1|, gi|1108864302|ref|XP_019103026.1|, gi|1108864757|…	gi|1079339927|ref|XP_018511337.1|, gi|1079342324|ref|XP_018511358.1|, gi|1079359309|ref|XP_018510851.1|, gi|1079359402|ref|XP_018510861.1|, gi|1079359477|ref|XP_018510870.1|, gi|1079364035|ref|XP_018511108.1|, gi|1079374107|ref|XP_018511891.1|, gi|1079374322|ref|XP_018511924.1|, gi|1079374444|ref|XP_018511942.1|, gi|1079374512|ref|XP_018511956.1|, gi|1079374525|ref|XP_018511960.1|, gi|1079374602|…	gi|1338498662|ref|XP_023644456.1|, gi|1338498889|ref|XP_023644534.1|, gi|1338498974|ref|XP_023644566.1|, gi|1338498989|ref|XP_023644573.1|, gi|1338505132|ref|XP_023632551.1|, gi|1338509430|ref|XP_023643216.1|, gi|1338510065|ref|XP_023643349.1|, gi|1338514010|ref|XP_023644222.1|, gi|1338514317|ref|XP_023644311.1|, gi|1338514324|ref|XP_023644313.1|, gi|1338516075|ref|XP_023641303.1|, gi|1338516247|…	gi|1350195760|ref|XP_024004423.1|, gi|1350198107|ref|XP_024004813.1|, gi|1350198269|ref|XP_024004874.1|, gi|1350198468|ref|XP_024004922.1|, gi|1350198473|ref|XP_024004923.1|, gi|1350198691|ref|XP_024004974.1|, gi|1350198744|ref|XP_024004984.1|, gi|1350198750|ref|XP_024004985.1|, gi|1350198769|ref|XP_024004988.1|, gi|1350198891|ref|XP_024005015.1|, gi|1350219162|ref|XP_024004020.1|, gi|1350219230|…	gi|1117291720|ref|XP_019432864.1|, gi|1117294589|ref|XP_019433032.1|, gi|1117294727|ref|XP_019433069.1|, gi|1117294739|ref|XP_019433073.1|, gi|1117297153|ref|XP_019429404.1|, gi|1117297272|ref|XP_019429440.1|, gi|1117297909|ref|XP_019433239.1|, gi|1117298131|ref|XP_019433301.1|, gi|1117299952|ref|XP_019433790.1|, gi|1117301332|ref|XP_019433863.1|, gi|1117301563|ref|XP_019433923.1|, gi|1117303229|…	gi|1102762515|ref|XP_019053169.1|, gi|719993296|ref|XP_010253841.1|	gi|1226776482|ref|XP_021845265.1|, gi|1226778375|ref|XP_021847195.1|, gi|1226778385|ref|XP_021847246.1|, gi|1226778387|ref|XP_021847253.1|, gi|1226778526|ref|XP_021847992.1|, gi|1226780290|ref|XP_021855953.1|, gi|1226781060|ref|XP_021859229.1|, gi|1226781078|ref|XP_021859332.1|, gi|1226781443|ref|XP_021861032.1|, gi|1226781459|ref|XP_021861226.1|, gi|1226783113|ref|XP_021835812.1|, gi|1226783874|…	gi|1103906024|ref|XP_019056881.1|, gi|1103908698|ref|XP_019057330.1|, gi|1103911522|ref|XP_019057682.1|, gi|1103916094|ref|XP_019058133.1|, gi|1103919340|ref|XP_019058541.1|, gi|1103923220|ref|XP_019058995.1|, gi|1103923725|ref|XP_010551659.2|, gi|1103926724|ref|XP_019059487.1|, gi|1103929666|ref|XP_019056316.1|, gi|1103930283|ref|XP_010520709.2|, gi|1103931007|ref|XP_019056486.1|, gi|1103931039|…
OG0000003	gi|1149722161|ref|XP_020186996.1|, gi|1149775666|ref|XP_020151546.1|, gi|1149841989|ref|XP_020176802.1|, gi|1149847373|ref|XP_020189665.1|	gi|1147590350|ref|XP_020099024.1|	gi|1150670200|ref|XP_020250452.1|, gi|1150670202|ref|XP_020250453.1|, gi|1150670423|ref|XP_020250570.1|, gi|1150672815|ref|XP_020243560.1|, gi|1150673391|ref|XP_020253960.1|, gi|1150673419|ref|XP_020254122.1|, gi|1150673725|ref|XP_020256161.1|, gi|1150673962|ref|XP_020258189.1|, gi|1150673964|ref|XP_020258197.1|, gi|1150674027|ref|XP_020258578.1|, gi|1150674305|ref|XP_020260559.1|, gi|1150674558|…	gi|1371039595|ref|XP_024314490.1|, gi|721687269|ref|XP_010239198.1|	gi|1150087173|ref|XP_020229216.1|, gi|1150087892|ref|XP_020229589.1|, gi|1150089576|ref|XP_020230459.1|, gi|1150091466|ref|XP_020231419.1|, gi|1150092397|ref|XP_020231904.1|, gi|1150092401|ref|XP_020231906.1|, gi|1150092756|ref|XP_020232090.1|, gi|1150093745|ref|XP_020232597.1|, gi|1150093747|ref|XP_020232598.1|, gi|1150093990|ref|XP_020232722.1|, gi|1150093994|ref|XP_020232724.1|, gi|1150094287|…	gi|1026001386|ref|XP_016552611.1|, gi|1026001471|ref|XP_016552642.1|, gi|1026002464|ref|XP_016553100.1|, gi|1026002901|ref|XP_016553306.1|, gi|1026003199|ref|XP_016553461.1|, gi|1026003441|ref|XP_016553569.1|, gi|1026003743|ref|XP_016553711.1|, gi|1026003926|ref|XP_016553802.1|, gi|1026004754|ref|XP_016554196.1|, gi|1026005561|ref|XP_016554597.1|, gi|1026006119|ref|XP_016554869.1|, gi|1026006693|…	gi|1227893338|ref|XP_021888636.1|, gi|1227893569|ref|XP_021889973.1|, gi|1227893839|ref|XP_021911049.1|, gi|1227899087|ref|XP_021908910.1|, gi|1227922250|ref|XP_021896803.1|	gi|502087211|ref|XP_004488463.1|, gi|502102120|ref|XP_004491974.1|, gi|502123349|ref|XP_004498079.1|, gi|502146293|ref|XP_004506389.1|, gi|502146777|ref|XP_004506602.1|, gi|502164598|ref|XP_004513175.1|, gi|502168163|ref|XP_004514334.1|, gi|502170607|ref|XP_004514868.1|, gi|502177215|ref|XP_004516031.1|, gi|502178567|ref|XP_004516285.1|, gi|502182030|ref|XP_004516928.1|, gi|502183081|ref|XP_00451…	gi|1035391733|ref|XP_016902871.1|, gi|1035408164|ref|XP_016901035.1|, gi|1035414788|ref|XP_016902028.1|, gi|1035418779|ref|XP_016902557.1|, gi|1035421934|ref|XP_016902980.1|, gi|1035424477|ref|XP_016903358.1|, gi|659093662|ref|XP_008447648.1|, gi|659109759|ref|XP_008454862.1|, gi|659111282|ref|XP_008455671.1|, gi|659111569|ref|XP_008455795.1|, gi|659121596|ref|XP_008460738.1|, gi|659130345|ref|XP…	gi|1040811080|ref|XP_017227465.1|, gi|1040811466|ref|XP_017227639.1|, gi|1040811767|ref|XP_017227762.1|, gi|1040811813|ref|XP_017227786.1|, gi|1040812019|ref|XP_017227876.1|, gi|1040812068|ref|XP_017227899.1|, gi|1040813390|ref|XP_017228552.1|, gi|1040813461|ref|XP_017228594.1|, gi|1040813470|ref|XP_017228600.1|, gi|1040814272|ref|XP_017228943.1|, gi|1040821062|ref|XP_017245923.1|, gi|1040821072|…	gi|470105117|ref|XP_004288934.1|, gi|470113846|ref|XP_004293130.1|, gi|470132088|ref|XP_004301918.1|, gi|470147646|ref|XP_004309399.1|, gi|470147827|ref|XP_004309479.1|, gi|764506752|ref|XP_011468156.1|, gi|764521518|ref|XP_011470217.1|, gi|764521522|ref|XP_011470229.1|, gi|764521925|ref|XP_011470702.1|, gi|764547170|ref|XP_011459635.1|, gi|764561508|ref|XP_011461342.1|, gi|764567054|ref|XP_01146…	gi|1050552674|ref|XP_017620912.1|, gi|1050553569|ref|XP_017621338.1|, gi|1050553991|ref|XP_017620610.1|, gi|1050554696|ref|XP_017621782.1|, gi|1050554868|ref|XP_017621841.1|, gi|1050558149|ref|XP_017630574.1|, gi|1050558217|ref|XP_017631159.1|, gi|1050558241|ref|XP_017631375.1|, gi|1050558467|ref|XP_017632895.1|, gi|1050558687|ref|XP_017634851.1|, gi|1050558751|ref|XP_017635399.1|, gi|1050558861|…	gi|1228761813|ref|XP_022026043.1|, gi|1228762272|ref|XP_022026255.1|, gi|1228762669|ref|XP_022036510.1|, gi|1228762785|ref|XP_021974301.1|, gi|1228762811|ref|XP_021975563.1|, gi|1228762925|ref|XP_021982312.1|, gi|1228762981|ref|XP_021986052.1|, gi|1228763003|ref|XP_021987249.1|, gi|1228763009|ref|XP_021987849.1|, gi|1228763075|ref|XP_021991407.1|, gi|1228763197|ref|XP_021999015.1|, gi|1228763225|…	gi|1216924974|ref|XP_021666346.1|, gi|1216925203|ref|XP_021681126.1|, gi|1216925610|ref|XP_021642664.1|, gi|1216926350|ref|XP_021666082.1|, gi|1216926903|ref|XP_021668927.1|, gi|1216927147|ref|XP_021670264.1|, gi|1216929734|ref|XP_021682936.1|, gi|1216930109|ref|XP_021685049.1|, gi|1216930328|ref|XP_021686281.1|, gi|1216930485|ref|XP_021687195.1|, gi|1216931475|ref|XP_021692308.1|, gi|1216931579|…	gi|1340421771|ref|XP_023730933.1|, gi|1340421836|ref|XP_023734047.1|, gi|1340423120|ref|XP_023754509.1|, gi|1340423168|ref|XP_023754743.1|, gi|1340423747|ref|XP_023757381.1|, gi|1340424041|ref|XP_023758824.1|, gi|1340425105|ref|XP_023763845.1|, gi|1340425263|ref|XP_023764584.1|, gi|1340425298|ref|XP_023764794.1|, gi|1340425300|ref|XP_023764839.1|, gi|1340425614|ref|XP_023766256.1|, gi|1340425949|…	gi|1216228003|ref|XP_021602164.1|, gi|1216229773|ref|XP_021603116.1|, gi|1216235216|ref|XP_021624616.1|, gi|1216240556|ref|XP_021603801.1|, gi|1216240730|ref|XP_021603901.1|, gi|1216247900|ref|XP_021607578.1|, gi|1216250807|ref|XP_021609176.1|, gi|1216264815|ref|XP_021616532.1|, gi|1216269381|ref|XP_021618967.1|, gi|1216274154|ref|XP_021621487.1|, gi|1216284488|ref|XP_021626952.1|, gi|1216284500|…	gi|1379594856|ref|XP_024630463.1|, gi|1379594934|ref|XP_024630435.1|, gi|1379595217|ref|XP_024630349.1|, gi|1379595445|ref|XP_024630288.1|, gi|1379595621|ref|XP_024630247.1|, gi|1379595744|ref|XP_024630203.1|, gi|1379596206|ref|XP_024630047.1|, gi|1379596494|ref|XP_024629948.1|, gi|1379613758|ref|XP_024632731.1|, gi|1379613884|ref|XP_024632790.1|, gi|1379613934|ref|XP_024632812.1|, gi|1379613945|…		gi|1025007763|ref|XP_016443471.1|, gi|1025024247|ref|XP_016442294.1|, gi|1025026093|ref|XP_016442670.1|, gi|1025026408|ref|XP_016442735.1|, gi|1025026423|ref|XP_016442739.1|, gi|1025027572|ref|XP_016455348.1|, gi|1025028780|ref|XP_016457624.1|, gi|1025029501|ref|XP_016458131.1|, gi|1025031333|ref|XP_016494892.1|, gi|1025031824|ref|XP_016442870.1|, gi|1025032512|ref|XP_016443048.1|, gi|1025032859|…	gi|1278992844|ref|XP_022850663.1|, gi|1278993218|ref|XP_022850853.1|, gi|1278993934|ref|XP_022851217.1|, gi|1278993972|ref|XP_022851238.1|, gi|1278994241|ref|XP_022851365.1|, gi|1278994493|ref|XP_022851485.1|, gi|1278994584|ref|XP_022858334.1|, gi|1278994586|ref|XP_022858335.1|, gi|1278994793|ref|XP_022858443.1|, gi|1278995435|ref|XP_022858776.1|, gi|1278995538|ref|XP_022858826.1|, gi|1278995646|…	gi|593255033|ref|XP_007132935.1|, gi|593260412|ref|XP_007132978.1|, gi|593265300|ref|XP_007134828.1|, gi|593488595|ref|XP_007141165.1|, gi|593703195|ref|XP_007152000.1|, gi|593703659|ref|XP_007152232.1|, gi|593781947|ref|XP_007154014.1|	gi|1052205482|ref|XP_017696238.1|, gi|672205246|ref|XP_008779129.1|, gi|672208849|ref|XP_008780465.1|	gi|1162510174|ref|XP_020409497.1|, gi|1162510176|ref|XP_020409498.1|, gi|1162510697|ref|XP_020419929.1|, gi|1162511100|ref|XP_020410693.1|, gi|1162511184|ref|XP_020411081.1|, gi|1162511723|ref|XP_020413479.1|, gi|1162525895|ref|XP_020412830.1|, gi|1162533664|ref|XP_020415481.1|, gi|1162533732|ref|XP_020415512.1|, gi|1162533760|ref|XP_020415527.1|, gi|1162533804|ref|XP_020415553.1|, gi|1162533915|…	gi|1000938978|ref|XP_015583461.1|, gi|1000942031|ref|XP_015582434.1|, gi|1000942141|ref|XP_015582383.1|, gi|1000942143|ref|XP_015582384.1|, gi|1000942329|ref|XP_015582329.1|, gi|1000943267|ref|XP_015582000.1|, gi|1000943659|ref|XP_015581861.1|, gi|1000944465|ref|XP_015581612.1|, gi|1000944768|ref|XP_015581511.1|, gi|1000946444|ref|XP_015580911.1|, gi|1000946450|ref|XP_015580914.1|, gi|1000948373|…	gi|1173768218|ref|XP_020552909.1|, gi|1173768983|ref|XP_020553062.1|, gi|1173768991|ref|XP_020553065.1|, gi|1173772701|ref|XP_020553709.1|, gi|1173779851|ref|XP_020555064.1|, gi|1173785285|ref|XP_020548143.1|, gi|1173788080|ref|XP_020548708.1|, gi|1173795518|ref|XP_020549850.1|, gi|1173795612|ref|XP_020549862.1|, gi|1173795654|ref|XP_011082210.2|, gi|1173808924|ref|XP_020551114.1|, gi|1173820776|…	gi|1256607573|ref|XP_022683465.1|, gi|514771291|ref|XP_004967213.1|, gi|514799474|ref|XP_004974674.1|, gi|514811149|ref|XP_004980369.1|, gi|514811323|ref|XP_004980456.1|, gi|514811551|ref|XP_004980570.1|, gi|514824011|ref|XP_004986664.1|, gi|514824075|ref|XP_004986696.1|, gi|835908636|ref|XP_012700214.1|, gi|835908871|ref|XP_012700409.1|, gi|835926134|ref|XP_012699046.1|, gi|835926497|ref|XP_0126…	gi|1444404059|ref|XP_025884711.1|, gi|1444415000|ref|XP_025886069.1|, gi|460383951|ref|XP_004237679.1|, gi|460387833|ref|XP_004239577.1|, gi|460389361|ref|XP_004240324.1|, gi|460389367|ref|XP_004240327.1|, gi|460390135|ref|XP_004240697.1|, gi|460398735|ref|XP_004244908.1|, gi|460398885|ref|XP_004244977.1|, gi|460399673|ref|XP_004245361.1|, gi|460402997|ref|XP_004246992.1|, gi|460406950|ref|XP_004…	gi|1205918663|ref|XP_021302872.1|, gi|1205918872|ref|XP_021306950.1|, gi|1205918944|ref|XP_021307179.1|, gi|1205918951|ref|XP_021307193.1|, gi|1205918967|ref|XP_021307268.1|, gi|1205919004|ref|XP_021307394.1|, gi|1205919030|ref|XP_021307493.1|, gi|1205919032|ref|XP_021307497.1|, gi|1205919036|ref|XP_021307508.1|, gi|1205919044|ref|XP_021307528.1|, gi|1205934079|ref|XP_021309095.1|, gi|1205934093|…	gi|1063457289|ref|XP_017985241.1|, gi|1063457295|ref|XP_017985242.1|, gi|1063457632|ref|XP_017985356.1|, gi|1063459655|ref|XP_017972866.1|, gi|1063459678|ref|XP_017973030.1|, gi|1063459688|ref|XP_017973072.1|, gi|1063459692|ref|XP_017973108.1|, gi|1063459694|ref|XP_017973115.1|, gi|1063459712|ref|XP_017973225.1|, gi|1063459714|ref|XP_017973257.1|, gi|1063459718|ref|XP_017973298.1|, gi|1063459730|…	gi|1255117697|ref|XP_022635555.1|, gi|1255117719|ref|XP_022635778.1|, gi|1255117776|ref|XP_022636299.1|, gi|1255120871|ref|XP_022643043.1|, gi|1255121273|ref|XP_022632086.1|, gi|1255139430|ref|XP_022635852.1|, gi|1255139742|ref|XP_022635939.1|, gi|1255139757|ref|XP_014499241.2|, gi|1255148509|ref|XP_022637912.1|, gi|1255148997|ref|XP_022638039.1|, gi|1255150841|ref|XP_014506502.2|, gi|1255161053|…	gi|731390191|ref|XP_010650271.1|, gi|731396597|ref|XP_010652571.1|			gi|1063700279|ref|NP_001324670.1|	gi|1108792734|ref|XP_019107991.1|, gi|1108799913|ref|XP_019108120.1|, gi|1108801940|ref|XP_019108154.1|, gi|1108803857|ref|XP_019108192.1|, gi|1108812208|ref|XP_019108345.1|, gi|1108863539|ref|XP_019102883.1|, gi|1108863894|ref|XP_019102952.1|, gi|1108864291|ref|XP_019103023.1|, gi|1108864727|ref|XP_019103097.1|, gi|1108865155|ref|XP_019103139.1|, gi|1108877230|ref|XP_019106328.1|, gi|1108877253|…	gi|1079339599|ref|XP_018511432.1|, gi|1079346804|ref|XP_018512956.1|, gi|1079374890|ref|XP_018512031.1|, gi|1079409508|ref|XP_018514463.1|, gi|1079415035|ref|XP_018515082.1|, gi|1079423566|ref|XP_018508382.1|, gi|685261762|ref|XP_009147132.1|, gi|685264053|ref|XP_009107801.1|, gi|685265702|ref|XP_009116088.1|, gi|685265726|ref|XP_009116255.1|, gi|685266488|ref|XP_009120028.1|, gi|685266509|ref|XP…	gi|1338498664|ref|XP_023644457.1|, gi|1338498670|ref|XP_023644460.1|, gi|1338498681|ref|XP_023644465.1|, gi|1338498683|ref|XP_023644466.1|, gi|1338498687|ref|XP_023644468.1|, gi|1338498707|ref|XP_023644478.1|, gi|1338514019|ref|XP_023644225.1|, gi|1338514031|ref|XP_023644229.1|, gi|1338527270|ref|XP_023640324.1|, gi|1338527290|ref|XP_023640333.1|, gi|1338568156|ref|XP_023638852.1|, gi|1338568159|…	gi|1350198038|ref|XP_024004795.1|, gi|1350198257|ref|XP_024004869.1|, gi|1350198937|ref|XP_024005024.1|, gi|1350222489|ref|XP_024016225.1|, gi|1350222605|ref|XP_024016274.1|, gi|1350222690|ref|XP_024016308.1|, gi|1350223382|ref|XP_024016326.1|, gi|1350223434|ref|XP_024016353.1|, gi|1350226538|ref|XP_024015854.1|, gi|1350226762|ref|XP_024015926.1|, gi|1350226858|ref|XP_024015954.1|, gi|1350245591|…	gi|1117296979|ref|XP_019429353.1|, gi|1117297141|ref|XP_019429401.1|, gi|1117298227|ref|XP_019433326.1|, gi|1117298820|ref|XP_019433474.1|, gi|1117298844|ref|XP_019433481.1|, gi|1117299218|ref|XP_019433582.1|, gi|1117299679|ref|XP_019433710.1|, gi|1117299804|ref|XP_019433745.1|, gi|1117301474|ref|XP_019433900.1|, gi|1117303199|ref|XP_019434087.1|, gi|1117303237|ref|XP_019434100.1|, gi|1117304664|…	gi|1102776063|ref|XP_019054741.1|, gi|1102781121|ref|XP_019055339.1|, gi|1102784252|ref|XP_019055703.1|, gi|1102786149|ref|XP_019055984.1|, gi|1102787981|ref|XP_019051406.1|, gi|1102789995|ref|XP_019051551.1|, gi|1102793670|ref|XP_019051728.1|, gi|1102794216|ref|XP_019051799.1|, gi|1102795722|ref|XP_019051983.1|, gi|1102796219|ref|XP_019052067.1|, gi|1102796233|ref|XP_019052070.1|, gi|1102796672|…	gi|1226778767|ref|XP_021849130.1|, gi|1226784350|ref|XP_021840951.1|, gi|1226786288|ref|XP_021842404.1|, gi|1226788383|ref|XP_021843506.1|, gi|1226788385|ref|XP_021843507.1|, gi|1226788502|ref|XP_021843569.1|, gi|1226791031|ref|XP_021844835.1|, gi|1226791057|ref|XP_021844851.1|, gi|1226791851|ref|XP_021845226.1|, gi|1226792228|ref|XP_021845399.1|, gi|1226793098|ref|XP_021845839.1|, gi|1226793100|…	gi|1103827459|ref|XP_019057025.1|, gi|1103827505|ref|XP_019056663.1|, gi|1103827507|ref|XP_019056664.1|, gi|1103906938|ref|XP_010527309.2|, gi|1103909053|ref|XP_019057369.1|, gi|1103910351|ref|XP_019057520.1|, gi|1103911857|ref|XP_019057728.1|, gi|1103911863|ref|XP_019057730.1|, gi|1103917263|ref|XP_019058300.1|, gi|1103918515|ref|XP_019058444.1|, gi|1103923719|ref|XP_019059045.1|, gi|1103929381|…
OG0000004	gi|1149699519|ref|XP_020153421.1|, gi|1149713025|ref|XP_020182550.1|, gi|1149716153|ref|XP_020184086.1|, gi|1149719807|ref|XP_020185844.1|, gi|1149732782|ref|XP_020191432.1|, gi|1149755662|ref|XP_020199747.1|, gi|1149759238|ref|XP_020201072.1|, gi|1149826381|ref|XP_020170698.1|, gi|1149830119|ref|XP_020172145.1|	gi|1147544877|ref|XP_020080152.1|	gi|1150669125|ref|XP_020249902.1|, gi|1150670256|ref|XP_020250481.1|, gi|1150672518|ref|XP_020267978.1|, gi|1150673441|ref|XP_020254228.1|, gi|1150674345|ref|XP_020260896.1|, gi|1150674884|ref|XP_020265284.1|, gi|1150675072|ref|XP_020266388.1|, gi|1150679608|ref|XP_020249448.1|, gi|1150681710|ref|XP_020252054.1|, gi|1150685732|ref|XP_020254024.1|, gi|1150689317|ref|XP_020255709.1|, gi|1150694585|…	gi|1371076169|ref|XP_024317011.1|, gi|1371082323|ref|XP_024318148.1|	gi|1150086875|ref|XP_020229072.1|, gi|1150087715|ref|XP_020229506.1|, gi|1150088621|ref|XP_020229969.1|, gi|1150094548|ref|XP_020233013.1|, gi|1150095837|ref|XP_020233685.1|, gi|1150096170|ref|XP_020233872.1|, gi|1150098695|ref|XP_020235257.1|, gi|1150099185|ref|XP_020235521.1|, gi|1150100392|ref|XP_020236172.1|, gi|1150102585|ref|XP_020237370.1|, gi|1150102917|ref|XP_020237539.1|, gi|1150103924|…	gi|1026003998|ref|XP_016553837.1|, gi|1026004072|ref|XP_016553870.1|, gi|1026004595|ref|XP_016554122.1|, gi|1026004597|ref|XP_016554123.1|, gi|1026004611|ref|XP_016554131.1|, gi|1026005960|ref|XP_016554798.1|, gi|1026006812|ref|XP_016555201.1|, gi|1026007035|ref|XP_016555301.1|, gi|1026008828|ref|XP_016556158.1|, gi|1026011905|ref|XP_016558659.1|, gi|1026011937|ref|XP_016560756.1|, gi|1026012021|…	gi|1227894388|ref|XP_021911329.1|, gi|1227894949|ref|XP_021911611.1|, gi|1227896507|ref|XP_021895136.1|, gi|1227898027|ref|XP_021903447.1|, gi|1227901371|ref|XP_021886844.1|, gi|1227901395|ref|XP_021886855.1|, gi|1227903505|ref|XP_021887939.1|, gi|1227904444|ref|XP_021888415.1|, gi|1227905326|ref|XP_021888870.1|, gi|1227905560|ref|XP_021888991.1|, gi|1227905610|ref|XP_021889014.1|, gi|1227918473|…	gi|502086957|ref|XP_004488381.1|, gi|502087296|ref|XP_004488490.1|, gi|502092698|ref|XP_004489744.1|, gi|502122109|ref|XP_004497583.1|, gi|502122951|ref|XP_004497949.1|, gi|502123491|ref|XP_004498133.1|, gi|502126998|ref|XP_004499523.1|, gi|502128619|ref|XP_004500021.1|, gi|502128770|ref|XP_004500074.1|, gi|502133487|ref|XP_004501782.1|, gi|502145166|ref|XP_004505909.1|, gi|502153048|ref|XP_00450…	gi|659067695|ref|XP_008440818.1|, gi|659114324|ref|XP_008457013.1|, gi|659121783|ref|XP_008460810.1|, gi|659125044|ref|XP_008462481.1|	gi|1040812465|ref|XP_017228077.1|, gi|1040813713|ref|XP_017228728.1|, gi|1040813918|ref|XP_017228813.1|, gi|1040814496|ref|XP_017229026.1|, gi|1040820762|ref|XP_017244551.1|, gi|1040821983|ref|XP_017251239.1|, gi|1040825472|ref|XP_017219278.1|, gi|1040839696|ref|XP_017233154.1|, gi|1040840122|ref|XP_017233391.1|, gi|1040840128|ref|XP_017233394.1|, gi|1040840132|ref|XP_017233396.1|, gi|1040840166|…	gi|470119613|ref|XP_004295906.1|, gi|470124209|ref|XP_004298109.1|, gi|470129934|ref|XP_004300862.1|, gi|470146069|ref|XP_004308652.1|, gi|470147371|ref|XP_004309288.1|, gi|764514158|ref|XP_011464143.1|, gi|764516899|ref|XP_011466268.1|, gi|764521769|ref|XP_011470619.1|, gi|764522771|ref|XP_011457635.1|, gi|764522831|ref|XP_011457643.1|, gi|764522972|ref|XP_011457666.1|, gi|764536691|ref|XP_01145…	gi|1050554054|ref|XP_017621523.1|, gi|1050561557|ref|XP_017603768.1|, gi|1050561828|ref|XP_017604762.1|, gi|1050567589|ref|XP_017604422.1|, gi|1050577668|ref|XP_017609866.1|, gi|1050581091|ref|XP_017611669.1|, gi|1050584706|ref|XP_017613573.1|, gi|1050586887|ref|XP_017614770.1|, gi|1050588012|ref|XP_017615337.1|, gi|1050592545|ref|XP_017617631.1|, gi|1050597922|ref|XP_017620453.1|, gi|1050604322|…	gi|1228762234|ref|XP_022026233.1|, gi|1228763127|ref|XP_021995091.1|, gi|1228763211|ref|XP_022000339.1|, gi|1228763221|ref|XP_022000771.1|, gi|1228763329|ref|XP_022006850.1|, gi|1228763377|ref|XP_022009837.1|, gi|1228763681|ref|XP_022026592.1|, gi|1228763977|ref|XP_022028390.1|, gi|1228764019|ref|XP_022028789.1|, gi|1228764221|ref|XP_022030483.1|, gi|1228764349|ref|XP_022031160.1|, gi|1228764621|…	gi|1216924982|ref|XP_021667229.1|, gi|1216927760|ref|XP_021673207.1|, gi|1216927770|ref|XP_021673294.1|, gi|1216928516|ref|XP_021677094.1|, gi|1216930618|ref|XP_021688000.1|, gi|1216932471|ref|XP_021639685.1|, gi|1216932694|ref|XP_021640808.1|, gi|1216937000|ref|XP_021664516.1|, gi|1216937651|ref|XP_021664884.1|, gi|1216938394|ref|XP_021665267.1|, gi|1216939636|ref|XP_021665922.1|, gi|1216941123|…	gi|1340421956|ref|XP_023740488.1|, gi|1340421960|ref|XP_023740913.1|, gi|1340422178|ref|XP_023750032.1|, gi|1340423010|ref|XP_023754013.1|, gi|1340423216|ref|XP_023754965.1|, gi|1340425322|ref|XP_023764941.1|, gi|1340426534|ref|XP_023770683.1|, gi|1340427605|ref|XP_023730504.1|, gi|1340428017|ref|XP_023732774.1|, gi|1340428465|ref|XP_023734895.1|, gi|1340428473|ref|XP_023734935.1|, gi|1340429599|…	gi|1216227824|ref|XP_021602071.1|, gi|1216228753|ref|XP_021602565.1|, gi|1216229198|ref|XP_021602805.1|, gi|1216229211|ref|XP_021602812.1|, gi|1216229388|ref|XP_021602913.1|, gi|1216229568|ref|XP_021603009.1|, gi|1216229779|ref|XP_021603119.1|, gi|1216229877|ref|XP_021603170.1|, gi|1216231270|ref|XP_021604158.1|, gi|1216235222|ref|XP_021624648.1|, gi|1216236851|ref|XP_021632530.1|, gi|1216238324|…	gi|1379599959|ref|XP_024633887.1|, gi|1379603962|ref|XP_024641363.1|, gi|1379606801|ref|XP_024630915.1|, gi|1379606812|ref|XP_024630920.1|, gi|1379607176|ref|XP_024631041.1|, gi|1379611830|ref|XP_024632212.1|, gi|1379611833|ref|XP_024632213.1|, gi|1379614011|ref|XP_024632847.1|, gi|1379619848|ref|XP_024634433.1|, gi|1379620178|ref|XP_003598587.2|, gi|1379620756|ref|XP_024634836.1|, gi|1379626137|…		gi|1025006322|ref|XP_016468519.1|, gi|1025006825|ref|XP_016502276.1|, gi|1025013331|ref|XP_016441797.1|, gi|1025013351|ref|XP_016441804.1|, gi|1025024212|ref|XP_016442284.1|, gi|1025025601|ref|XP_016442547.1|, gi|1025025677|ref|XP_016442568.1|, gi|1025026235|ref|XP_016442697.1|, gi|1025026357|ref|XP_016442728.1|, gi|1025028359|ref|XP_016456667.1|, gi|1025028365|ref|XP_016456703.1|, gi|1025028756|…	gi|1278994333|ref|XP_022851410.1|, gi|1278995644|ref|XP_022858881.1|, gi|1278997261|ref|XP_022852181.1|, gi|1278997720|ref|XP_022859081.1|, gi|1278998153|ref|XP_022859297.1|, gi|1278998278|ref|XP_022859357.1|, gi|1278999407|ref|XP_022859933.1|, gi|1279002451|ref|XP_022861542.1|, gi|1279002482|ref|XP_022861556.1|, gi|1279005418|ref|XP_022863085.1|, gi|1279008095|ref|XP_022864520.1|, gi|1279008605|…	gi|593266042|ref|XP_007135199.1|, gi|593286735|ref|XP_007137064.1|, gi|593328592|ref|XP_007137723.1|, gi|593333009|ref|XP_007139930.1|, gi|593374046|ref|XP_007140246.1|, gi|593381524|ref|XP_007140280.1|, gi|593484212|ref|XP_007140845.1|, gi|593499133|ref|XP_007141981.1|, gi|593648103|ref|XP_007143164.1|, gi|593686532|ref|XP_007143937.1|, gi|593687687|ref|XP_007144503.1|, gi|593691535|ref|XP_00714…	gi|1052171876|ref|XP_017696962.1|, gi|1052203212|ref|XP_017695824.1|, gi|672132510|ref|XP_008789840.1|, gi|672144670|ref|XP_008796237.1|, gi|672153826|ref|XP_008797608.1|, gi|672165507|ref|XP_008802660.1|, gi|672172597|ref|XP_008806397.1|, gi|672189847|ref|XP_008775088.1|, gi|672190114|ref|XP_008775157.1|, gi|672195450|ref|XP_008776545.1|, gi|672196465|ref|XP_008776812.1|, gi|672198343|ref|XP_008…	gi|1162511285|ref|XP_020411497.1|, gi|1162511305|ref|XP_020411586.1|, gi|1162511632|ref|XP_020413091.1|, gi|1162521044|ref|XP_020411160.1|, gi|1162522755|ref|XP_020411699.1|, gi|1162525725|ref|XP_020412745.1|, gi|1162525821|ref|XP_020412790.1|, gi|1162528004|ref|XP_020413575.1|, gi|1162533963|ref|XP_020415631.1|, gi|1162534112|ref|XP_020415695.1|, gi|1162535864|ref|XP_020416309.1|, gi|1162550973|…	gi|1000936921|ref|XP_015584094.1|, gi|1000939254|ref|XP_015583369.1|, gi|1000940949|ref|XP_015582793.1|, gi|1000941565|ref|XP_015582601.1|, gi|1000946029|ref|XP_015581046.1|, gi|1000953902|ref|XP_015578376.1|, gi|1000953964|ref|XP_015578349.1|, gi|1000956383|ref|XP_015577482.1|, gi|1000956710|ref|XP_015577393.1|, gi|1000957976|ref|XP_015576940.1|, gi|1000964548|ref|XP_015575166.1|, gi|1000967876|…	gi|1173752824|ref|XP_020555141.1|, gi|1173752855|ref|XP_020555149.1|, gi|1173753337|ref|XP_020546938.1|, gi|1173753348|ref|XP_020546941.1|, gi|1173753965|ref|XP_020547075.1|, gi|1173754343|ref|XP_020547168.1|, gi|1173755230|ref|XP_020547359.1|, gi|1173756341|ref|XP_020548141.1|, gi|1173757432|ref|XP_020550278.1|, gi|1173757439|ref|XP_020550351.1|, gi|1173764060|ref|XP_020551802.1|, gi|1173768985|…	gi|1256333863|ref|XP_022679612.1|, gi|514723486|ref|XP_004955256.1|	gi|1104541827|ref|XP_019068452.1|, gi|1104543805|ref|XP_019068747.1|, gi|1104606977|ref|XP_019067560.1|, gi|1104607001|ref|XP_019067572.1|, gi|1104607089|ref|XP_019067602.1|, gi|1104608151|ref|XP_019067750.1|, gi|1104612008|ref|XP_019068223.1|, gi|1104618253|ref|XP_019068908.1|, gi|1104618381|ref|XP_019068957.1|, gi|1104618397|ref|XP_019068965.1|, gi|1104618401|ref|XP_019068966.1|, gi|1104622069|…	gi|1205932040|ref|XP_021308415.1|, gi|1205936241|ref|XP_021309858.1|, gi|1205938397|ref|XP_021310483.1|, gi|1205941609|ref|XP_021311452.1|, gi|1205973368|ref|XP_021321490.1|, gi|1205974729|ref|XP_021301263.1|	gi|1063459518|ref|XP_017972387.1|, gi|1063468360|ref|XP_017970463.1|, gi|1063482959|ref|XP_017974499.1|, gi|1063483027|ref|XP_017974531.1|, gi|1063483248|ref|XP_017974612.1|, gi|1063491761|ref|XP_017982436.1|, gi|1063492357|ref|XP_017982594.1|, gi|1063502128|ref|XP_017976447.1|, gi|1063507411|ref|XP_007029161.2|, gi|1063509041|ref|XP_017978371.1|, gi|1063518555|ref|XP_017980945.1|, gi|1063520801|…	gi|1255107922|ref|XP_022631992.1|, gi|1255108501|ref|XP_022632117.1|, gi|1255112539|ref|XP_022633059.1|, gi|1255112947|ref|XP_022633155.1|, gi|1255112977|ref|XP_022633163.1|, gi|1255113404|ref|XP_022633263.1|, gi|1255116756|ref|XP_022637194.1|, gi|1255117661|ref|XP_022635066.1|, gi|1255117674|ref|XP_022635149.1|, gi|1255120826|ref|XP_022642892.1|, gi|1255152967|ref|XP_022638980.1|, gi|1255165086|…	gi|1104498839|ref|XP_019073372.1|, gi|1104498845|ref|XP_019073374.1|, gi|1104498891|ref|XP_019073380.1|, gi|1104498895|ref|XP_019073381.1|, gi|1104499045|ref|XP_019073401.1|, gi|1104500709|ref|XP_019073884.1|, gi|1104500967|ref|XP_019073718.1|, gi|1104501361|ref|XP_019074096.1|, gi|1104501505|ref|XP_019074221.1|, gi|1104503359|ref|XP_019073511.1|, gi|1104503362|ref|XP_019073512.1|, gi|1104505650|…	gi|1162445744|ref|XP_020402531.1|, gi|1162463724|ref|XP_020406014.1|, gi|1162465746|ref|XP_020406611.1|, gi|1162469031|ref|XP_008678320.2|, gi|1315011087|ref|XP_023155951.1|, gi|670407442|ref|XP_008645192.1|	gi|1190948248|ref|XP_020867402.1|, gi|1190952153|ref|XP_020869010.1|, gi|1190953299|ref|XP_020869476.1|, gi|1190956450|ref|XP_020870726.1|, gi|1190958284|ref|XP_020889967.1|, gi|1190960526|ref|XP_020890917.1|, gi|1190968576|ref|XP_020887797.1|, gi|1190973749|ref|XP_020882872.1|, gi|1190975002|ref|XP_020883385.1|, gi|1190980445|ref|XP_020885596.1|, gi|1190981367|ref|XP_020879679.1|, gi|1190982021|…	gi|15218961|ref|NP_173550.1|	gi|1108779485|ref|XP_019107680.1|, gi|1108784163|ref|XP_019107780.1|, gi|1108793253|ref|XP_019108005.1|, gi|1108794339|ref|XP_019108021.1|, gi|1108796470|ref|XP_019108077.1|, gi|1108799881|ref|XP_019108119.1|, gi|1108800753|ref|XP_019108135.1|, gi|1108811421|ref|XP_019108322.1|, gi|1108820325|ref|XP_019102686.1|, gi|1108820754|ref|XP_019102690.1|, gi|1108825426|ref|XP_019102780.1|, gi|1108863475|…	gi|1079346760|ref|XP_018512908.1|, gi|1079374407|ref|XP_018511935.1|, gi|1079374432|ref|XP_018511939.1|, gi|1079377091|ref|XP_018512134.1|, gi|1079377477|ref|XP_018512162.1|, gi|1079388427|ref|XP_018512792.1|, gi|1079389070|ref|XP_018512886.1|, gi|1079389244|ref|XP_018512930.1|, gi|1079403961|ref|XP_018513831.1|, gi|1079409411|ref|XP_018514436.1|, gi|1079415120|ref|XP_018515112.1|, gi|1079423562|…	gi|1338505527|ref|XP_023632639.1|, gi|1338507144|ref|XP_023633029.1|, gi|1338512193|ref|XP_023643898.1|, gi|1338514353|ref|XP_023644322.1|, gi|1338516353|ref|XP_023641361.1|, gi|1338519705|ref|XP_023641965.1|, gi|1338522337|ref|XP_023642613.1|, gi|1338524043|ref|XP_023639573.1|, gi|1338524104|ref|XP_023639594.1|, gi|1338527539|ref|XP_023640397.1|, gi|1338527923|ref|XP_023640469.1|, gi|1338568184|…	gi|1350201529|ref|XP_024005273.1|, gi|1350215801|ref|XP_024003652.1|, gi|1350249206|ref|XP_024014198.1|, gi|1350254424|ref|XP_024013753.1|, gi|1350256156|ref|XP_024013185.1|, gi|1350257205|ref|XP_024013337.1|, gi|1350257693|ref|XP_024013061.1|, gi|1350263334|ref|XP_024011249.1|, gi|1350284126|ref|XP_024011137.1|, gi|1350300679|ref|XP_024009363.1|, gi|1350302487|ref|XP_024009606.1|, gi|1350303247|…	gi|1117291714|ref|XP_019432863.1|, gi|1117294646|ref|XP_019433047.1|, gi|1117296090|ref|XP_019433105.1|, gi|1117299310|ref|XP_019433606.1|, gi|1117299754|ref|XP_019433732.1|, gi|1117306210|ref|XP_019434297.1|, gi|1117308374|ref|XP_019434370.1|, gi|1117310230|ref|XP_019434884.1|, gi|1117310485|ref|XP_019434963.1|, gi|1117310681|ref|XP_019435022.1|, gi|1117311367|ref|XP_019435227.1|, gi|1117312239|…	gi|1102727732|ref|XP_019055115.1|, gi|1102734563|ref|XP_019052464.1|, gi|1102736173|ref|XP_019052658.1|, gi|1102736964|ref|XP_019052724.1|, gi|1102743636|ref|XP_019053041.1|, gi|1102765603|ref|XP_019053527.1|, gi|1102767775|ref|XP_019053765.1|, gi|1102767780|ref|XP_019053768.1|, gi|1102768176|ref|XP_019053807.1|, gi|1102769089|ref|XP_019053899.1|, gi|1102769603|ref|XP_019053968.1|, gi|1102769713|…	gi|1226780721|ref|XP_021857776.1|, gi|1226781439|ref|XP_021861003.1|, gi|1226781998|ref|XP_021863565.1|, gi|1226782125|ref|XP_021864159.1|, gi|1226782868|ref|XP_021867389.1|, gi|1226783645|ref|XP_021838064.1|, gi|1226783657|ref|XP_021838160.1|, gi|1226783665|ref|XP_021838207.1|, gi|1226785555|ref|XP_021842012.1|, gi|1226787029|ref|XP_021842790.1|, gi|1226787546|ref|XP_021843066.1|, gi|1226788317|…	gi|1103826585|ref|XP_010526766.2|, gi|1103906973|ref|XP_019056990.1|, gi|1103920346|ref|XP_019058655.1|, gi|1103923760|ref|XP_019059052.1|, gi|1103924289|ref|XP_010552464.2|, gi|1103927001|ref|XP_019059537.1|, gi|1103930478|ref|XP_019056421.1|, gi|729296917|ref|XP_010545312.1|, gi|729299766|ref|XP_010556065.1|, gi|729299825|ref|XP_010556407.1|, gi|729310621|ref|XP_010529992.1|, gi|729312138|ref|X…
OG0000005	gi|1149696489|ref|XP_020193774.1|, gi|1149696547|ref|XP_020190958.1|, gi|1149696841|ref|XP_020196101.1|, gi|1149697612|ref|XP_020199990.1|, gi|1149697716|ref|XP_020200483.1|, gi|1149701126|ref|XP_020161383.1|, gi|1149701564|ref|XP_020163288.1|, gi|1149702041|ref|XP_020165450.1|, gi|1149704077|ref|XP_020175491.1|, gi|1149706143|ref|XP_020179186.1|, gi|1149707914|ref|XP_020180055.1|, gi|1149708515|…	gi|1147545010|ref|XP_020080220.1|, gi|1147546001|ref|XP_020080664.1|, gi|1147546409|ref|XP_020080836.1|, gi|1147546498|ref|XP_020080879.1|, gi|1147546603|ref|XP_020080936.1|, gi|1147547261|ref|XP_020081265.1|, gi|1147547363|ref|XP_020081308.1|, gi|1147547940|ref|XP_020081579.1|, gi|1147547971|ref|XP_020081596.1|, gi|1147548186|ref|XP_020081702.1|, gi|1147548810|ref|XP_020082004.1|, gi|1147548887|…	gi|1150668822|ref|XP_020249754.1|, gi|1150669574|ref|XP_020250127.1|, gi|1150669656|ref|XP_020250169.1|, gi|1150670854|ref|XP_020250775.1|, gi|1150670963|ref|XP_020250832.1|, gi|1150671566|ref|XP_020251114.1|, gi|1150673453|ref|XP_020254281.1|, gi|1150673704|ref|XP_020256000.1|, gi|1150673837|ref|XP_020257167.1|, gi|1150673902|ref|XP_020257786.1|, gi|1150674095|ref|XP_020258981.1|, gi|1150674135|…	gi|1371062457|ref|XP_024314628.1|, gi|1371063246|ref|XP_024314793.1|, gi|1371076861|ref|XP_024317169.1|, gi|1371076874|ref|XP_024317173.1|, gi|1371076925|ref|XP_024317189.1|, gi|1371086024|ref|XP_024318900.1|, gi|1371089575|ref|XP_024310346.1|, gi|1371089619|ref|XP_024310364.1|, gi|1371090799|ref|XP_024310620.1|, gi|1371094476|ref|XP_024311277.1|, gi|1371098382|ref|XP_024312059.1|, gi|721687129|r…	gi|1150086879|ref|XP_020229074.1|, gi|1150086895|ref|XP_020229083.1|, gi|1150087347|ref|XP_020229308.1|, gi|1150087778|ref|XP_020229533.1|, gi|1150091061|ref|XP_020231211.1|, gi|1150091464|ref|XP_020231418.1|, gi|1150092393|ref|XP_020231902.1|, gi|1150093593|ref|XP_020232518.1|, gi|1150094293|ref|XP_020232880.1|, gi|1150096154|ref|XP_020233863.1|, gi|1150098963|ref|XP_020235398.1|, gi|1150100224|…	gi|1026002333|ref|XP_016553031.1|, gi|1026003357|ref|XP_016553528.1|, gi|1026005304|ref|XP_016554470.1|, gi|1026006352|ref|XP_016554981.1|, gi|1026008647|ref|XP_016556080.1|, gi|1026009496|ref|XP_016556474.1|, gi|1026012089|ref|XP_016574663.1|, gi|1026012479|ref|XP_016558207.1|, gi|1026012699|ref|XP_016560249.1|, gi|1026013045|ref|XP_016563445.1|, gi|1026023390|ref|XP_016558039.1|, gi|1026023464|…	gi|1227893745|ref|XP_021911003.1|, gi|1227897174|ref|XP_021898880.1|, gi|1227901972|ref|XP_021887150.1|, gi|1227906140|ref|XP_021889294.1|, gi|1227906680|ref|XP_021889588.1|, gi|1227917999|ref|XP_021894835.1|, gi|1227928576|ref|XP_021900068.1|, gi|1227934530|ref|XP_021903138.1|, gi|1227938415|ref|XP_021905112.1|	gi|502086425|ref|XP_004488214.1|, gi|502086570|ref|XP_004488259.1|, gi|502087169|ref|XP_004488450.1|, gi|502087447|ref|XP_004488536.1|, gi|502087764|ref|XP_004488635.1|, gi|502098746|ref|XP_004491307.1|, gi|502102532|ref|XP_004492105.1|, gi|502126996|ref|XP_004499522.1|, gi|502127525|ref|XP_004499744.1|, gi|502128081|ref|XP_004499929.1|, gi|502141516|ref|XP_004504532.1|, gi|502146275|ref|XP_00450…	gi|1035388707|ref|XP_016900762.1|, gi|1035397597|ref|XP_016899490.1|, gi|1035399836|ref|XP_016899799.1|, gi|1035403960|ref|XP_016900395.1|, gi|1035403999|ref|XP_016900411.1|, gi|1035404386|ref|XP_016900460.1|, gi|1035406595|ref|XP_016900785.1|, gi|1035406817|ref|XP_016900829.1|, gi|1035406826|ref|XP_016900831.1|, gi|1035406828|ref|XP_016900832.1|, gi|1035409381|ref|XP_016901222.1|, gi|1035409391|…	gi|1040811314|ref|XP_017227576.1|, gi|1040811470|ref|XP_017227641.1|, gi|1040811924|ref|XP_017227836.1|, gi|1040811942|ref|XP_017227846.1|, gi|1040812024|ref|XP_017227878.1|, gi|1040812050|ref|XP_017227891.1|, gi|1040812055|ref|XP_017227894.1|, gi|1040812629|ref|XP_017228158.1|, gi|1040812998|ref|XP_017228358.1|, gi|1040813017|ref|XP_017228370.1|, gi|1040813449|ref|XP_017228587.1|, gi|1040813481|…	gi|470112612|ref|XP_004292526.1|, gi|470113778|ref|XP_004293097.1|, gi|470113848|ref|XP_004293131.1|, gi|470147591|ref|XP_004309373.1|, gi|470148170|ref|XP_004309643.1|, gi|764510066|ref|XP_011460428.1|, gi|764567298|ref|XP_011462155.1|, gi|764568333|ref|XP_011462316.1|, gi|764578933|ref|XP_011463526.1|, gi|764578936|ref|XP_011463527.1|, gi|764582425|ref|XP_011464121.1|, gi|764586994|ref|XP_01146…	gi|1050552603|ref|XP_017620876.1|, gi|1050553445|ref|XP_017621273.1|, gi|1050554285|ref|XP_017621628.1|, gi|1050554339|ref|XP_017620625.1|, gi|1050554919|ref|XP_017620709.1|, gi|1050555147|ref|XP_017620719.1|, gi|1050558075|ref|XP_017629784.1|, gi|1050558099|ref|XP_017630094.1|, gi|1050558109|ref|XP_017630160.1|, gi|1050558145|ref|XP_017630549.1|, gi|1050558191|ref|XP_017630968.1|, gi|1050558325|…	gi|1228762081|ref|XP_022026153.1|, gi|1228762403|ref|XP_022001402.1|, gi|1228762411|ref|XP_022029993.1|, gi|1228762485|ref|XP_021995317.1|, gi|1228762541|ref|XP_022026765.1|, gi|1228762549|ref|XP_022027094.1|, gi|1228762701|ref|XP_022039775.1|, gi|1228762807|ref|XP_021975303.1|, gi|1228763065|ref|XP_021990894.1|, gi|1228763337|ref|XP_022007093.1|, gi|1228763385|ref|XP_022010180.1|, gi|1228763635|…	gi|1216926178|ref|XP_021665253.1|, gi|1216926348|ref|XP_021666068.1|, gi|1216928203|ref|XP_021675413.1|, gi|1216930111|ref|XP_021685068.1|, gi|1216930560|ref|XP_021687618.1|, gi|1216934705|ref|XP_021651857.1|, gi|1216934746|ref|XP_021652212.1|, gi|1216935151|ref|XP_021654563.1|, gi|1216939652|ref|XP_021665929.1|, gi|1216940433|ref|XP_021666337.1|, gi|1216942504|ref|XP_021667366.1|, gi|1216946202|…	gi|1340423814|ref|XP_023757842.1|, gi|1340425326|ref|XP_023764974.1|, gi|1340425653|ref|XP_023766462.1|, gi|1340427611|ref|XP_023730564.1|, gi|1340431030|ref|XP_023746883.1|, gi|1340431259|ref|XP_023748036.1|, gi|1340431913|ref|XP_023749892.1|, gi|1340435104|ref|XP_023744809.1|, gi|1340435965|ref|XP_023745224.1|, gi|1340436438|ref|XP_023745456.1|, gi|1340437293|ref|XP_023745858.1|, gi|1340439303|…	gi|1216228271|ref|XP_021602313.1|, gi|1216228307|ref|XP_021602331.1|, gi|1216228311|ref|XP_021602333.1|, gi|1216229824|ref|XP_021603142.1|, gi|1216229902|ref|XP_021603183.1|, gi|1216231668|ref|XP_021606971.1|, gi|1216239643|ref|XP_021603342.1|, gi|1216240602|ref|XP_021603826.1|, gi|1216240650|ref|XP_021603853.1|, gi|1216240678|ref|XP_021603870.1|, gi|1216240710|ref|XP_021603889.1|, gi|1216240770|…	gi|1379594437|ref|XP_024630603.1|, gi|1379594481|ref|XP_024630579.1|, gi|1379594624|ref|XP_024630538.1|, gi|1379594684|ref|XP_024630523.1|, gi|1379595102|ref|XP_024630386.1|, gi|1379595104|ref|XP_024630387.1|, gi|1379595409|ref|XP_024630297.1|, gi|1379595427|ref|XP_024630294.1|, gi|1379595590|ref|XP_024630253.1|, gi|1379595816|ref|XP_024630179.1|, gi|1379595878|ref|XP_024630153.1|, gi|1379595880|…	gi|1091690734|ref|XP_018680247.1|	gi|1025017357|ref|XP_016441816.1|, gi|1025017569|ref|XP_016441856.1|, gi|1025024093|ref|XP_016442250.1|, gi|1025024506|ref|XP_016442348.1|, gi|1025026632|ref|XP_016454263.1|, gi|1025029806|ref|XP_016465858.1|, gi|1025032115|ref|XP_016442948.1|, gi|1025035291|ref|XP_016443722.1|, gi|1025036426|ref|XP_016444011.1|, gi|1025036602|ref|XP_016444054.1|, gi|1025036793|ref|XP_016444096.1|, gi|1025040306|…	gi|1278992984|ref|XP_022850734.1|, gi|1278993533|ref|XP_022851014.1|, gi|1278994418|ref|XP_022851452.1|, gi|1278995095|ref|XP_022858604.1|, gi|1278996258|ref|XP_022851689.1|, gi|1278996370|ref|XP_022851746.1|, gi|1278996662|ref|XP_022851895.1|, gi|1278997005|ref|XP_022852052.1|, gi|1278997650|ref|XP_022859045.1|, gi|1278997925|ref|XP_022859185.1|, gi|1278998062|ref|XP_022859253.1|, gi|1278998064|…	gi|593262572|ref|XP_007133465.1|, gi|593687455|ref|XP_007144387.1|, gi|593784107|ref|XP_007155094.1|, gi|593793593|ref|XP_007159835.1|, gi|593796570|ref|XP_007161323.1|, gi|593797346|ref|XP_007161711.1|, gi|593797692|ref|XP_007161884.1|	gi|1052182390|ref|XP_017698858.1|, gi|1052191127|ref|XP_017700366.1|, gi|1052193461|ref|XP_008804264.2|, gi|1052194311|ref|XP_017700976.1|, gi|1052199667|ref|XP_017701909.1|, gi|1052200113|ref|XP_017701988.1|, gi|1052201399|ref|XP_017702222.1|, gi|1052203687|ref|XP_017695908.1|, gi|1052203934|ref|XP_017696590.1|, gi|1052203964|ref|XP_017695946.1|, gi|1052204508|ref|XP_017696051.1|, gi|1052204595|…	gi|1162510224|ref|XP_020409514.1|, gi|1162510954|ref|XP_020409986.1|, gi|1162511295|ref|XP_020411536.1|, gi|1162533714|ref|XP_020415503.1|, gi|1162570604|ref|XP_020423840.1|, gi|1162572453|ref|XP_020424466.1|	gi|1000935980|ref|XP_015584320.1|, gi|1000936253|ref|XP_015584254.1|, gi|1000939003|ref|XP_015583454.1|, gi|1000950927|ref|XP_015579412.1|, gi|1000952863|ref|XP_015578722.1|, gi|1000956597|ref|XP_015577473.1|, gi|1000957442|ref|XP_015577169.1|, gi|1000959184|ref|XP_015576546.1|, gi|1000961242|ref|XP_015576021.1|, gi|1000962979|ref|XP_015575593.1|, gi|1000965381|ref|XP_015574963.1|, gi|1000968128|…	gi|1173753717|ref|XP_020547018.1|, gi|1173768996|ref|XP_020553067.1|, gi|1173779868|ref|XP_020555068.1|, gi|1173780941|ref|XP_020546936.1|, gi|1173781226|ref|XP_020547385.1|, gi|1173782220|ref|XP_020547596.1|, gi|1173782238|ref|XP_020547604.1|, gi|1173785279|ref|XP_020548140.1|, gi|1173785348|ref|XP_020548165.1|, gi|1173790574|ref|XP_020549130.1|, gi|1173790606|ref|XP_020549146.1|, gi|1173798761|…	gi|1256362276|ref|XP_014660203.2|, gi|1256419592|ref|XP_022680786.1|, gi|1256440769|ref|XP_022680959.1|, gi|1256444997|ref|XP_022680992.1|, gi|1256607697|ref|XP_022683511.1|, gi|1256609235|ref|XP_022683821.1|, gi|1256651110|ref|XP_022685201.1|, gi|1256651615|ref|XP_022685209.1|, gi|1256656125|ref|XP_022685245.1|, gi|514789671|ref|XP_004971882.1|, gi|835990266|ref|XP_012702297.1|, gi|955714819|ref…	gi|1104606922|ref|XP_019067537.1|, gi|1104611888|ref|XP_019068167.1|, gi|1104622153|ref|XP_019069485.1|, gi|1104627661|ref|XP_019070255.1|, gi|1104630745|ref|XP_019070696.1|, gi|1104630747|ref|XP_019070697.1|, gi|1104633686|ref|XP_019071093.1|, gi|1104633710|ref|XP_019071105.1|, gi|1104636779|ref|XP_019071493.1|, gi|1104639275|ref|XP_019066439.1|, gi|1444398243|ref|XP_004253493.2|, gi|1444404091|…	gi|1205917838|ref|XP_021306272.1|, gi|1205918003|ref|XP_021306337.1|, gi|1205918510|ref|XP_021317883.1|, gi|1205918843|ref|XP_021306793.1|, gi|1205918902|ref|XP_021307042.1|, gi|1205918912|ref|XP_021307070.1|, gi|1205918971|ref|XP_021307279.1|, gi|1205918989|ref|XP_021307350.1|, gi|1205918991|ref|XP_021307357.1|, gi|1205919127|ref|XP_021307855.1|, gi|1205919315|ref|XP_021308555.1|, gi|1205923504|…	gi|1063459716|ref|XP_017973287.1|, gi|1063468256|ref|XP_017970409.1|, gi|1063468260|ref|XP_017970411.1|, gi|1063468330|ref|XP_017970448.1|, gi|1063468356|ref|XP_017970461.1|, gi|1063468366|ref|XP_017970466.1|, gi|1063468398|ref|XP_017970482.1|, gi|1063475634|ref|XP_017972508.1|, gi|1063475652|ref|XP_017972518.1|, gi|1063475658|ref|XP_017972521.1|, gi|1063475702|ref|XP_017972547.1|, gi|1063475704|…	gi|1255107109|ref|XP_022631821.1|, gi|1255107111|ref|XP_022631822.1|, gi|1255107363|ref|XP_022631874.1|, gi|1255108381|ref|XP_022632092.1|, gi|1255110113|ref|XP_022632487.1|, gi|1255111264|ref|XP_022632756.1|, gi|1255112642|ref|XP_022633081.1|, gi|1255112687|ref|XP_022633090.1|, gi|1255115292|ref|XP_022633716.1|, gi|1255115373|ref|XP_022633736.1|, gi|1255115691|ref|XP_022633808.1|, gi|1255117731|…	gi|1104499244|ref|XP_019073433.1|, gi|1104505692|ref|XP_019074310.1|, gi|1104506811|ref|XP_019074321.1|, gi|1104507301|ref|XP_019073529.1|, gi|1104507818|ref|XP_019073615.1|, gi|1104524825|ref|XP_019078499.1|, gi|1104655943|ref|XP_019081015.1|, gi|1104656322|ref|XP_019081096.1|, gi|1104657574|ref|XP_019081243.1|, gi|1104660319|ref|XP_019081488.1|, gi|1104667673|ref|XP_019081935.1|, gi|1104681687|…	gi|1162437560|ref|XP_020401789.1|, gi|1162438453|ref|XP_020398898.1|, gi|1162441193|ref|XP_020397282.1|, gi|1162441247|ref|XP_008666120.2|, gi|1162444598|ref|XP_020402266.1|, gi|1162449432|ref|XP_020401050.1|, gi|1162449613|ref|XP_020401128.1|, gi|1162451160|ref|XP_020401529.1|, gi|1162452997|ref|XP_020403162.1|, gi|1162456464|ref|XP_020404062.1|, gi|1162457005|ref|XP_020404184.1|, gi|1162457818|…	gi|1190956010|ref|XP_020870556.1|, gi|1190958130|ref|XP_020889910.1|, gi|1190960190|ref|XP_020890755.1|, gi|1190963344|ref|XP_020865814.1|, gi|1190994922|ref|XP_020878228.1|, gi|1191013184|ref|XP_020871095.1|	gi|15219809|ref|NP_176872.1|, gi|15230067|ref|NP_189618.1|, gi|15241054|ref|NP_198132.1|, gi|238479460|ref|NP_001154552.1|, gi|240255473|ref|NP_189700.4|, gi|240255487|ref|NP_683651.4|, gi|334183277|ref|NP_001185213.1|, gi|334187950|ref|NP_197964.2|	gi|1108778827|ref|XP_019107660.1|, gi|1108780265|ref|XP_019107697.1|, gi|1108783081|ref|XP_019107756.1|, gi|1108787513|ref|XP_019107857.1|, gi|1108789180|ref|XP_019107894.1|, gi|1108789489|ref|XP_019107900.1|, gi|1108793808|ref|XP_019108011.1|, gi|1108799469|ref|XP_019108115.1|, gi|1108803666|ref|XP_019108189.1|, gi|1108804220|ref|XP_019108200.1|, gi|1108805016|ref|XP_019108218.1|, gi|1108807717|…	gi|1079339606|ref|XP_018511433.1|, gi|1079340459|ref|XP_018511521.1|, gi|1079340976|ref|XP_018511563.1|, gi|1079342332|ref|XP_018511360.1|, gi|1079342582|ref|XP_018511377.1|, gi|1079359658|ref|XP_018510885.1|, gi|1079374109|ref|XP_018511892.1|, gi|1079374764|ref|XP_018512010.1|, gi|1079434191|ref|XP_018509525.1|, gi|1079437040|ref|XP_018509887.1|, gi|685262302|ref|XP_009149945.1|, gi|685262305|re…	gi|1338524136|ref|XP_023639604.1|, gi|1338524208|ref|XP_023639630.1|, gi|1338562513|ref|XP_023638085.1|, gi|1338568143|ref|XP_023638848.1|, gi|1338568340|ref|XP_023638902.1|, gi|1338580319|ref|XP_023637590.1|, gi|1338627175|ref|XP_023633382.1|, gi|1338632423|ref|XP_023634305.1|, gi|1338632463|ref|XP_023634145.1|, gi|1338633218|ref|XP_023642220.1|, gi|1338633533|ref|XP_023636914.1|	gi|1350222655|ref|XP_024016295.1|, gi|1350226962|ref|XP_024015974.1|, gi|1350257043|ref|XP_024013310.1|, gi|1350257715|ref|XP_024013064.1|, gi|1350263529|ref|XP_024011282.1|, gi|1350265337|ref|XP_024011492.1|, gi|1350277794|ref|XP_024012449.1|, gi|1350284570|ref|XP_024010905.1|, gi|1350296581|ref|XP_024010343.1|, gi|1350301015|ref|XP_024009420.1|, gi|1350304460|ref|XP_024009219.1|, gi|1350304960|…	gi|1117291028|ref|XP_019432839.1|, gi|1117296252|ref|XP_019433146.1|, gi|1117296507|ref|XP_019433213.1|, gi|1117297114|ref|XP_019429392.1|, gi|1117304670|ref|XP_019434198.1|, gi|1117308799|ref|XP_019434493.1|, gi|1117309011|ref|XP_019434551.1|, gi|1117309621|ref|XP_019434719.1|, gi|1117309648|ref|XP_019434727.1|, gi|1117309658|ref|XP_019434730.1|, gi|1117311584|ref|XP_019435290.1|, gi|1117311655|…	gi|1102730537|ref|XP_019054932.1|, gi|1102730539|ref|XP_019054937.1|, gi|1102731847|ref|XP_019051412.1|, gi|1102762513|ref|XP_019053168.1|, gi|1102769239|ref|XP_019053919.1|, gi|1102769951|ref|XP_019054009.1|, gi|1102769966|ref|XP_019054014.1|, gi|1102772331|ref|XP_019054292.1|, gi|1102772836|ref|XP_019054354.1|, gi|1102774976|ref|XP_019054601.1|, gi|1102777837|ref|XP_019054944.1|, gi|1102779870|…	gi|1226785603|ref|XP_021842038.1|, gi|1226790022|ref|XP_021844331.1|, gi|1226792039|ref|XP_021845314.1|, gi|1226792396|ref|XP_021845474.1|, gi|1226794867|ref|XP_021846729.1|, gi|1226797571|ref|XP_021848082.1|, gi|1226797812|ref|XP_021848201.1|, gi|1226798401|ref|XP_021848493.1|, gi|1226803474|ref|XP_021851076.1|, gi|1226805844|ref|XP_021852236.1|, gi|1226806887|ref|XP_021852762.1|, gi|1226808282|…	gi|1103823218|ref|XP_019057047.1|, gi|1103826098|ref|XP_019059761.1|, gi|1103904824|ref|XP_019056849.1|, gi|1103905885|ref|XP_019056861.1|, gi|1103906934|ref|XP_019056977.1|, gi|1103907104|ref|XP_019057010.1|, gi|1103907273|ref|XP_019057198.1|, gi|1103909962|ref|XP_019057463.1|, gi|1103910362|ref|XP_019057523.1|, gi|1103911436|ref|XP_019057667.1|, gi|1103916989|ref|XP_019058267.1|, gi|1103918821|…
OG0000006	gi|1149696442|ref|XP_020183788.1|, gi|1149698339|ref|XP_020147850.1|, gi|1149698341|ref|XP_020147860.1|, gi|1149699381|ref|XP_020152709.1|, gi|1149699383|ref|XP_020152715.1|, gi|1149699385|ref|XP_020152724.1|, gi|1149699981|ref|XP_020155585.1|, gi|1149699983|ref|XP_020155597.1|, gi|1149702360|ref|XP_020166986.1|, gi|1149702395|ref|XP_020167147.1|, gi|1149703317|ref|XP_020171750.1|, gi|1149705324|…	gi|1147544793|ref|XP_020080111.1|, gi|1147546134|ref|XP_020080716.1|, gi|1147546454|ref|XP_020080859.1|, gi|1147548446|ref|XP_020081827.1|, gi|1147548963|ref|XP_020082082.1|, gi|1147549324|ref|XP_020082238.1|, gi|1147549353|ref|XP_020082250.1|, gi|1147550368|ref|XP_020082725.1|, gi|1147550795|ref|XP_020090329.1|, gi|1147550929|ref|XP_020100028.1|, gi|1147557284|ref|XP_020113189.1|, gi|1147562668|…	gi|1150668715|ref|XP_020249696.1|, gi|1150668760|ref|XP_020249719.1|, gi|1150670669|ref|XP_020250687.1|, gi|1150671177|ref|XP_020250940.1|, gi|1150671494|ref|XP_020251083.1|, gi|1150671895|ref|XP_020251221.1|, gi|1150671959|ref|XP_020251238.1|, gi|1150673477|ref|XP_020254383.1|, gi|1150673602|ref|XP_020255298.1|, gi|1150673662|ref|XP_020255701.1|, gi|1150673884|ref|XP_020257665.1|, gi|1150674321|…	gi|1371039534|ref|XP_024314275.1|, gi|1371040241|ref|XP_024315914.1|, gi|1371046890|ref|XP_024312785.1|, gi|1371047119|ref|XP_024312825.1|, gi|1371062223|ref|XP_024314547.1|, gi|1371076866|ref|XP_024317170.1|, gi|1371076868|ref|XP_024317171.1|, gi|1371087877|ref|XP_024319294.1|, gi|1371089602|ref|XP_024310358.1|, gi|1371094564|ref|XP_024311294.1|, gi|1371096959|ref|XP_024311758.1|, gi|1371096989|…	gi|1150102647|ref|XP_020237404.1|, gi|1150108753|ref|XP_020201826.1|, gi|1150114612|ref|XP_020204959.1|, gi|1150118025|ref|XP_020206807.1|, gi|1150118027|ref|XP_020206808.1|, gi|1150118029|ref|XP_020206809.1|	gi|1026001569|ref|XP_016552692.1|, gi|1026006761|ref|XP_016555179.1|, gi|1026007198|ref|XP_016555382.1|, gi|1026011985|ref|XP_016566108.1|, gi|1026012303|ref|XP_016549209.1|, gi|1026012325|ref|XP_016551182.1|, gi|1026012647|ref|XP_016559664.1|, gi|1026012741|ref|XP_016560656.1|, gi|1026012757|ref|XP_016560859.1|, gi|1026012865|ref|XP_016561817.1|, gi|1026012957|ref|XP_016562475.1|, gi|1026013027|…		gi|502090176|ref|XP_004489145.1|, gi|502101758|ref|XP_004491867.1|, gi|502102144|ref|XP_004491982.1|, gi|502102716|ref|XP_004492162.1|, gi|502114304|ref|XP_004494925.1|, gi|502114320|ref|XP_004494929.1|, gi|502122972|ref|XP_004497956.1|, gi|502127703|ref|XP_004499804.1|, gi|502130230|ref|XP_004500576.1|, gi|502131846|ref|XP_004501122.1|, gi|502142384|ref|XP_004504931.1|, gi|502155583|ref|XP_00451…	gi|1035419174|ref|XP_016902602.1|, gi|659109379|ref|XP_008454685.1|, gi|659130977|ref|XP_008465451.1|	gi|1040811185|ref|XP_017227516.1|, gi|1040811188|ref|XP_017227517.1|, gi|1040811329|ref|XP_017227583.1|, gi|1040811443|ref|XP_017227629.1|, gi|1040811746|ref|XP_017227753.1|, gi|1040811776|ref|XP_017227769.1|, gi|1040811885|ref|XP_017227819.1|, gi|1040811926|ref|XP_017227837.1|, gi|1040811949|ref|XP_017227849.1|, gi|1040812027|ref|XP_017227880.1|, gi|1040812047|ref|XP_017227890.1|, gi|1040812242|…	gi|470113860|ref|XP_004293137.1|, gi|470119410|ref|XP_004295807.1|, gi|470119735|ref|XP_004295966.1|, gi|470131438|ref|XP_004301602.1|, gi|470132216|ref|XP_004301981.1|, gi|764522404|ref|XP_011457383.1|, gi|764547312|ref|XP_011459644.1|, gi|764549306|ref|XP_011459943.1|, gi|764566200|ref|XP_011461930.1|, gi|764566774|ref|XP_004295595.2|, gi|764567026|ref|XP_011462094.1|, gi|764567426|ref|XP_01146…		gi|1228761922|ref|XP_022026091.1|, gi|1228762004|ref|XP_022026124.1|, gi|1228762052|ref|XP_022026141.1|, gi|1228762073|ref|XP_022026150.1|, gi|1228762227|ref|XP_022026229.1|, gi|1228762266|ref|XP_022026251.1|, gi|1228762320|ref|XP_022026279.1|, gi|1228762423|ref|XP_022036765.1|, gi|1228762453|ref|XP_021977659.1|, gi|1228762495|ref|XP_022002987.1|, gi|1228762615|ref|XP_022033074.1|, gi|1228762631|…	gi|1216974076|ref|XP_021683807.1|, gi|1216983202|ref|XP_021688501.1|	gi|1340421196|ref|XP_023749838.1|, gi|1340422024|ref|XP_023744410.1|, gi|1340422611|ref|XP_023752136.1|, gi|1340422961|ref|XP_023753781.1|, gi|1340424246|ref|XP_023759879.1|, gi|1340424369|ref|XP_023760549.1|, gi|1340425495|ref|XP_023765731.1|, gi|1340426049|ref|XP_023768468.1|, gi|1340426400|ref|XP_023770046.1|, gi|1340427797|ref|XP_023731636.1|, gi|1340427799|ref|XP_023731646.1|, gi|1340428725|…	gi|1216293766|ref|XP_021631858.1|	gi|1379594315|ref|XP_024630641.1|, gi|1379594317|ref|XP_024630642.1|, gi|1379594319|ref|XP_024630643.1|, gi|1379594577|ref|XP_024630555.1|, gi|1379594784|ref|XP_024630495.1|, gi|1379595016|ref|XP_024630407.1|, gi|1379595211|ref|XP_024630351.1|, gi|1379595213|ref|XP_024630352.1|, gi|1379595783|ref|XP_024630191.1|, gi|1379596843|ref|XP_024629814.1|, gi|1379604681|ref|XP_024626001.1|, gi|1379604873|…		gi|1025012136|ref|XP_016441579.1|, gi|1025012139|ref|XP_016441580.1|, gi|1025012143|ref|XP_016441581.1|, gi|1025026616|ref|XP_016442786.1|, gi|1025029995|ref|XP_016470854.1|, gi|1025039708|ref|XP_016444825.1|, gi|1025048475|ref|XP_016446997.1|, gi|1025055267|ref|XP_016461071.1|, gi|1025057210|ref|XP_016448617.1|, gi|1025060071|ref|XP_016449340.1|, gi|1025060807|ref|XP_016449524.1|, gi|1025061789|…	gi|1278992716|ref|XP_022850601.1|, gi|1278992797|ref|XP_022850641.1|, gi|1278993746|ref|XP_022851121.1|, gi|1278995624|ref|XP_022858871.1|, gi|1278996172|ref|XP_022851647.1|, gi|1278996192|ref|XP_022851655.1|, gi|1278997387|ref|XP_022852249.1|, gi|1278998070|ref|XP_022859257.1|, gi|1278998889|ref|XP_022859659.1|, gi|1278999403|ref|XP_022859931.1|, gi|1278999547|ref|XP_022860011.1|, gi|1278999549|…	gi|593333292|ref|XP_007139973.1|, gi|593333314|ref|XP_007139974.1|	gi|672207932|ref|XP_008779952.1|	gi|1162533082|ref|XP_020415271.1|, gi|1162553098|ref|XP_020418019.1|, gi|1162564522|ref|XP_020421829.1|	gi|1000948693|ref|XP_015580165.1|		gi|1256284166|ref|XP_022683539.1|, gi|1256284724|ref|XP_022683621.1|, gi|1256284728|ref|XP_022683624.1|, gi|1256285092|ref|XP_022683638.1|, gi|1256357182|ref|XP_022680024.1|, gi|1256442989|ref|XP_022680981.1|, gi|1256508104|ref|XP_022681717.1|, gi|1256514823|ref|XP_022681839.1|, gi|1256546473|ref|XP_022682475.1|, gi|1256607598|ref|XP_022683474.1|, gi|1256611993|ref|XP_004974943.2|, gi|1256667285|…	gi|1104537966|ref|XP_019068109.1|, gi|1104606910|ref|XP_019067531.1|, gi|1104618486|ref|XP_010320516.2|, gi|1104622180|ref|XP_019069498.1|, gi|1444416315|ref|XP_025886262.1|, gi|1444425994|ref|XP_025887491.1|, gi|1444432234|ref|XP_025888320.1|, gi|460366443|ref|XP_004229091.1|, gi|460371795|ref|XP_004231720.1|, gi|460395215|ref|XP_004243181.1|, gi|460402989|ref|XP_004246988.1|, gi|460407013|ref|X…	gi|1205918565|ref|XP_002467571.2|, gi|1205918572|ref|XP_002464128.2|, gi|1205918832|ref|XP_021306747.1|, gi|1205919011|ref|XP_002489254.2|, gi|1205919070|ref|XP_021307623.1|, gi|1205919183|ref|XP_021308059.1|, gi|1205919456|ref|XP_021309143.1|, gi|1205919528|ref|XP_021309421.1|, gi|1205924908|ref|XP_021305262.1|, gi|1205926643|ref|XP_021306805.1|, gi|1205926645|ref|XP_021306806.1|, gi|1205928092|…	gi|1063457537|ref|XP_017985317.1|, gi|1063475716|ref|XP_017972555.1|, gi|1063491402|ref|XP_017982268.1|	gi|951069370|ref|XP_014490180.1|		gi|1162437637|ref|XP_020401809.1|, gi|1162438012|ref|XP_020401917.1|, gi|1162441031|ref|XP_020396679.1|, gi|1162441089|ref|XP_020396896.1|, gi|1162441126|ref|XP_020397012.1|, gi|1162441180|ref|XP_020397218.1|, gi|1162441257|ref|XP_020397480.1|, gi|1162441506|ref|XP_020397980.1|, gi|1162441713|ref|XP_020398792.1|, gi|1162441879|ref|XP_020399288.1|, gi|1162441899|ref|XP_020399331.1|, gi|1162441907|…	gi|1190945193|ref|XP_020866180.1|, gi|1190981269|ref|XP_020879646.1|, gi|1190981317|ref|XP_020879664.1|, gi|1190981319|ref|XP_020879665.1|, gi|1190981792|ref|XP_020879836.1|, gi|1190983880|ref|XP_020880697.1|, gi|1190986154|ref|XP_020881611.1|, gi|1190986425|ref|XP_020881699.1|, gi|1190986427|ref|XP_020881700.1|, gi|1190986526|ref|XP_020881734.1|, gi|1190986759|ref|XP_020881833.1|, gi|1190986828|…	gi|145339374|ref|NP_190737.2|, gi|15230563|ref|NP_190738.1|, gi|15241916|ref|NP_198230.1|	gi|1108810023|ref|XP_019108296.1|, gi|1108810031|ref|XP_019108297.1|, gi|1108814398|ref|XP_019102596.1|, gi|1108818612|ref|XP_019102653.1|, gi|1108868222|ref|XP_019103376.1|, gi|1108887718|ref|XP_019103650.1|, gi|1108888574|ref|XP_019103713.1|, gi|1108917455|ref|XP_019104906.1|, gi|1108930397|ref|XP_019105457.1|, gi|1108947799|ref|XP_019106120.1|, gi|1108948759|ref|XP_019106189.1|, gi|1108964928|…	gi|1079342751|ref|XP_009123472.2|, gi|1079346659|ref|XP_009140549.2|, gi|1079346926|ref|XP_018513111.1|, gi|1079347014|ref|XP_018513202.1|, gi|1079347338|ref|XP_018513600.1|, gi|1079359746|ref|XP_009121348.2|, gi|1079374097|ref|XP_018511890.1|, gi|1079374829|ref|XP_018512019.1|, gi|1079388853|ref|XP_018512845.1|, gi|1079389116|ref|XP_018512895.1|, gi|1079403944|ref|XP_018513828.1|, gi|1079405516|…	gi|1338498668|ref|XP_023644459.1|, gi|1338498701|ref|XP_023644475.1|, gi|1338498859|ref|XP_006304508.2|, gi|1338498966|ref|XP_006303816.2|, gi|1338500228|ref|XP_023644880.1|, gi|1338504379|ref|XP_006305876.2|, gi|1338513971|ref|XP_006300347.2|, gi|1338516418|ref|XP_006299996.2|, gi|1338519543|ref|XP_023641902.1|, gi|1338519699|ref|XP_023641963.1|, gi|1338527302|ref|XP_023640337.1|, gi|1338527305|…	gi|1350197937|ref|XP_024004767.1|, gi|1350198027|ref|XP_024004792.1|, gi|1350198040|ref|XP_024004796.1|, gi|1350198167|ref|XP_024004841.1|, gi|1350198320|ref|XP_024004882.1|, gi|1350198346|ref|XP_024004894.1|, gi|1350198348|ref|XP_024004895.1|, gi|1350198406|ref|XP_024004910.1|, gi|1350198888|ref|XP_024005014.1|, gi|1350198911|ref|XP_024005019.1|, gi|1350198914|ref|XP_024005020.1|, gi|1350198931|…	gi|1117298135|ref|XP_019433302.1|, gi|1117300911|ref|XP_019433843.1|, gi|1117304522|ref|XP_019434159.1|, gi|1117310085|ref|XP_019434840.1|, gi|1117311507|ref|XP_019435271.1|, gi|1117321673|ref|XP_019430714.1|, gi|1117323722|ref|XP_019431294.1|, gi|1117323944|ref|XP_019431360.1|, gi|1117326922|ref|XP_019432197.1|, gi|1117326926|ref|XP_019432198.1|, gi|1117326960|ref|XP_019432208.1|, gi|1117332689|…	gi|720001008|ref|XP_010256222.1|, gi|720058758|ref|XP_010274376.1|, gi|720061556|ref|XP_010275205.1|, gi|720071846|ref|XP_010278182.1|	gi|1226778550|ref|XP_021848178.1|, gi|1226781215|ref|XP_021859994.1|, gi|1226784229|ref|XP_021840437.1|, gi|1226784231|ref|XP_021840445.1|, gi|1226784247|ref|XP_021840509.1|, gi|1226784624|ref|XP_021841538.1|, gi|1226784626|ref|XP_021841539.1|, gi|1226784640|ref|XP_021841547.1|, gi|1226784642|ref|XP_021841548.1|, gi|1226786204|ref|XP_021842358.1|, gi|1226788391|ref|XP_021843511.1|, gi|1226788406|…	gi|1103915434|ref|XP_019058078.1|, gi|729324974|ref|XP_010534679.1|, gi|729325076|ref|XP_010534710.1|, gi|729338505|ref|XP_010539235.1|, gi|729472900|ref|XP_010527539.1|
OG0000007	gi|1149697759|ref|XP_020200722.1|, gi|1149701210|ref|XP_020161702.1|, gi|1149704351|ref|XP_020176841.1|, gi|1149708328|ref|XP_020180262.1|, gi|1149708883|ref|XP_020180538.1|, gi|1149713986|ref|XP_020183024.1|, gi|1149717110|ref|XP_020184574.1|, gi|1149720259|ref|XP_020186080.1|, gi|1149723990|ref|XP_020187885.1|, gi|1149724916|ref|XP_020188352.1|, gi|1149741048|ref|XP_020194245.1|, gi|1149741576|…	gi|1147544892|ref|XP_020080159.1|, gi|1147544998|ref|XP_020080212.1|, gi|1147545004|ref|XP_020080216.1|, gi|1147545723|ref|XP_020080539.1|, gi|1147545744|ref|XP_020080549.1|, gi|1147546426|ref|XP_020080845.1|, gi|1147546734|ref|XP_020081002.1|, gi|1147546805|ref|XP_020081037.1|, gi|1147547199|ref|XP_020081234.1|, gi|1147547213|ref|XP_020081242.1|, gi|1147547396|ref|XP_020081325.1|, gi|1147547745|…	gi|1150668496|ref|XP_020249585.1|, gi|1150668679|ref|XP_020249677.1|, gi|1150668801|ref|XP_020249742.1|, gi|1150669057|ref|XP_020249872.1|, gi|1150669755|ref|XP_020250224.1|, gi|1150670671|ref|XP_020250688.1|, gi|1150670875|ref|XP_020250785.1|, gi|1150670912|ref|XP_020250805.1|, gi|1150670971|ref|XP_020250836.1|, gi|1150673437|ref|XP_020254210.1|, gi|1150673636|ref|XP_020255464.1|, gi|1150673784|…	gi|1371058716|ref|XP_024313933.1|, gi|1371062125|ref|XP_024314504.1|, gi|1371062241|ref|XP_024314555.1|, gi|1371072680|ref|XP_010233854.2|, gi|1371084148|ref|XP_024318495.1|, gi|1371089587|ref|XP_024310352.1|, gi|1371090166|ref|XP_024310504.1|, gi|721628182|ref|XP_010229687.1|, gi|721628630|ref|XP_010229811.1|, gi|721649557|ref|XP_010233141.1|, gi|721650028|ref|XP_010233262.1|, gi|721650137|ref|X…	gi|1150087171|ref|XP_020229215.1|, gi|1150092764|ref|XP_020232094.1|, gi|1150092854|ref|XP_020232142.1|, gi|1150093022|ref|XP_020232219.1|, gi|1150097171|ref|XP_020234423.1|, gi|1150098251|ref|XP_020235006.1|, gi|1150099334|ref|XP_020235601.1|, gi|1150100658|ref|XP_020236316.1|, gi|1150102743|ref|XP_020237448.1|, gi|1150104626|ref|XP_020238470.1|, gi|1150104668|ref|XP_020238493.1|, gi|1150106049|…	gi|1026003471|ref|XP_016553583.1|, gi|1026004390|ref|XP_016554024.1|, gi|1026008651|ref|XP_016556083.1|, gi|1026012409|ref|XP_016557729.1|, gi|1026016707|ref|XP_016578956.1|, gi|1026018884|ref|XP_016542883.1|, gi|1026020643|ref|XP_016549395.1|, gi|1026020818|ref|XP_016549959.1|, gi|1026023558|ref|XP_016558131.1|, gi|1026023942|ref|XP_016558347.1|, gi|1026025613|ref|XP_016559092.1|, gi|1026034131|…		gi|502086441|ref|XP_004488219.1|, gi|502086847|ref|XP_004488345.1|, gi|502086850|ref|XP_004488346.1|, gi|502086924|ref|XP_004488370.1|, gi|502087160|ref|XP_004488447.1|, gi|502087350|ref|XP_004488506.1|, gi|502088077|ref|XP_004488723.1|, gi|502089300|ref|XP_004488866.1|, gi|502089413|ref|XP_004488903.1|, gi|502092733|ref|XP_004489756.1|, gi|502095009|ref|XP_004490351.1|, gi|502096498|ref|XP_00449…	gi|1035399874|ref|XP_016899806.1|, gi|1035409772|ref|XP_016901287.1|, gi|1035419029|ref|XP_016902589.1|, gi|1035423870|ref|XP_016903262.1|, gi|1035426358|ref|XP_016903647.1|, gi|1035426463|ref|XP_016903670.1|, gi|659069596|ref|XP_008450848.1|, gi|659102867|ref|XP_008452357.1|, gi|659111575|ref|XP_008455800.1|, gi|659121346|ref|XP_008460612.1|, gi|659131091|ref|XP_008465505.1|	gi|1040811083|ref|XP_017227466.1|, gi|1040811137|ref|XP_017227491.1|, gi|1040811171|ref|XP_017227509.1|, gi|1040811194|ref|XP_017227519.1|, gi|1040811256|ref|XP_017227546.1|, gi|1040811293|ref|XP_017227564.1|, gi|1040811310|ref|XP_017227573.1|, gi|1040811325|ref|XP_017227581.1|, gi|1040811415|ref|XP_017227617.1|, gi|1040811501|ref|XP_017227653.1|, gi|1040811586|ref|XP_017227688.1|, gi|1040811802|…	gi|470105121|ref|XP_004288936.1|, gi|470105860|ref|XP_004289296.1|, gi|470106056|ref|XP_004289392.1|, gi|470106108|ref|XP_004289417.1|, gi|470106122|ref|XP_004289424.1|, gi|470111965|ref|XP_004292210.1|, gi|470112247|ref|XP_004292348.1|, gi|470112379|ref|XP_004292413.1|, gi|470113760|ref|XP_004293088.1|, gi|470113762|ref|XP_004293089.1|, gi|470119450|ref|XP_004295827.1|, gi|470119599|ref|XP_00429…	gi|1050599254|ref|XP_017621922.1|, gi|1050649173|ref|XP_017647976.1|	gi|1228762061|ref|XP_022026146.1|, gi|1228762322|ref|XP_022026280.1|, gi|1228762407|ref|XP_022023480.1|, gi|1228763465|ref|XP_022014576.1|, gi|1228763605|ref|XP_022024220.1|, gi|1228764261|ref|XP_022030692.1|, gi|1228764445|ref|XP_022031686.1|, gi|1228764623|ref|XP_022032686.1|, gi|1228765368|ref|XP_022036039.1|, gi|1228767066|ref|XP_022042362.1|, gi|1228771780|ref|XP_021985321.1|, gi|1228773591|…	gi|1216925053|ref|XP_021671926.1|, gi|1216925195|ref|XP_021680398.1|, gi|1216925790|ref|XP_021652709.1|, gi|1216927231|ref|XP_021670681.1|, gi|1216927758|ref|XP_021673201.1|, gi|1216931697|ref|XP_021635716.1|, gi|1216931699|ref|XP_021635728.1|, gi|1216933372|ref|XP_021644645.1|, gi|1216934154|ref|XP_021649016.1|, gi|1216934313|ref|XP_021649800.1|, gi|1216936926|ref|XP_021664079.1|, gi|1216938100|…	gi|1340421917|ref|XP_023738455.1|, gi|1340422737|ref|XP_023752697.1|, gi|1340423405|ref|XP_023755795.1|, gi|1340424279|ref|XP_023760081.1|, gi|1340424528|ref|XP_023761160.1|, gi|1340424828|ref|XP_023762560.1|, gi|1340426161|ref|XP_023769036.1|, gi|1340426622|ref|XP_023771177.1|, gi|1340426912|ref|XP_023772644.1|, gi|1340427789|ref|XP_023731548.1|, gi|1340428973|ref|XP_023737260.1|, gi|1340429611|…	gi|1216228007|ref|XP_021602166.1|, gi|1216228303|ref|XP_021602329.1|, gi|1216228377|ref|XP_021602367.1|, gi|1216228677|ref|XP_021602525.1|, gi|1216229863|ref|XP_021603163.1|, gi|1216229985|ref|XP_021603231.1|, gi|1216230014|ref|XP_021603248.1|, gi|1216231230|ref|XP_021603862.1|, gi|1216240646|ref|XP_021603851.1|, gi|1216240666|ref|XP_021603863.1|, gi|1216240694|ref|XP_021603880.1|, gi|1216240724|…	gi|1379594269|ref|XP_024630664.1|, gi|1379594389|ref|XP_024630617.1|, gi|1379594517|ref|XP_024630567.1|, gi|1379594519|ref|XP_024630568.1|, gi|1379594791|ref|XP_024630491.1|, gi|1379595078|ref|XP_024630394.1|, gi|1379596801|ref|XP_024629831.1|, gi|1379605862|ref|XP_024629203.1|, gi|1379606408|ref|XP_024630750.1|, gi|1379606474|ref|XP_024630773.1|, gi|1379607519|ref|XP_024631132.1|, gi|1379609228|…		gi|1025006725|ref|XP_016499612.1|, gi|1025006863|ref|XP_016503287.1|, gi|1025012608|ref|XP_016441695.1|, gi|1025013067|ref|XP_016441735.1|, gi|1025018662|ref|XP_016442108.1|, gi|1025023471|ref|XP_016442116.1|, gi|1025023833|ref|XP_016442183.1|, gi|1025026285|ref|XP_016442709.1|, gi|1025028093|ref|XP_016456015.1|, gi|1025030122|ref|XP_016474058.1|, gi|1025033526|ref|XP_016443301.1|, gi|1025037078|…	gi|1278999868|ref|XP_022860176.1|, gi|1279000076|ref|XP_022860290.1|, gi|1279000153|ref|XP_022860332.1|, gi|1279002411|ref|XP_022861519.1|, gi|1279004421|ref|XP_022862577.1|, gi|1279004423|ref|XP_022862578.1|, gi|1279014489|ref|XP_022866954.1|, gi|1279021244|ref|XP_022869712.1|, gi|1279023360|ref|XP_022870847.1|, gi|1279023680|ref|XP_022871020.1|, gi|1279027739|ref|XP_022873102.1|, gi|1279027856|…	gi|593224947|ref|XP_007132656.1|, gi|593261696|ref|XP_007133027.1|, gi|593261794|ref|XP_007133076.1|, gi|593265006|ref|XP_007134681.1|, gi|593265222|ref|XP_007134789.1|, gi|593269312|ref|XP_007136833.1|, gi|593428975|ref|XP_007140531.1|, gi|593438404|ref|XP_007140580.1|, gi|593483775|ref|XP_007140844.1|, gi|593487147|ref|XP_007140877.1|, gi|593488233|ref|XP_007140984.1|, gi|593488761|ref|XP_00714…	gi|672120936|ref|XP_008783752.1|, gi|672144668|ref|XP_008796236.1|, gi|672163719|ref|XP_008801716.1|, gi|672174565|ref|XP_008807422.1|, gi|672180118|ref|XP_008810241.1|, gi|672183981|ref|XP_008812290.1|, gi|672184441|ref|XP_008812530.1|, gi|672190277|ref|XP_008775203.1|, gi|672190954|ref|XP_008775386.1|, gi|672200705|ref|XP_008777946.1|, gi|672204009|ref|XP_008778797.1|, gi|672207523|ref|XP_00877…	gi|1162510731|ref|XP_020421362.1|, gi|1162510816|ref|XP_020424904.1|, gi|1162511220|ref|XP_007226196.2|, gi|1162511403|ref|XP_020412022.1|, gi|1162515867|ref|XP_020409229.1|, gi|1162523964|ref|XP_020412113.1|, gi|1162533635|ref|XP_020415468.1|, gi|1162533716|ref|XP_020415504.1|, gi|1162560024|ref|XP_020420331.1|, gi|1162567948|ref|XP_020422932.1|, gi|1162572429|ref|XP_020424452.1|, gi|1162572539|…		gi|1173757437|ref|XP_020550342.1|, gi|1173769042|ref|XP_020553087.1|, gi|1173791842|ref|XP_020549384.1|, gi|747054710|ref|XP_011073575.1|, gi|747064252|ref|XP_011078700.1|	gi|1256252169|ref|XP_022680679.1|, gi|1256287740|ref|XP_022683969.1|, gi|1256348399|ref|XP_022679873.1|, gi|1256348402|ref|XP_022679874.1|, gi|1256348405|ref|XP_022679875.1|, gi|1256536856|ref|XP_022682188.1|, gi|1256537081|ref|XP_022682189.1|, gi|1256545547|ref|XP_022682254.1|, gi|1256545995|ref|XP_022682314.1|, gi|1256546270|ref|XP_022682387.1|, gi|1256581552|ref|XP_022683065.1|, gi|1256632695|…	gi|1104561479|ref|XP_019070539.1|, gi|1104622171|ref|XP_019069495.1|, gi|1104622185|ref|XP_019069500.1|, gi|1104627625|ref|XP_019070242.1|, gi|1104633654|ref|XP_019071076.1|, gi|1444404035|ref|XP_025884699.1|, gi|1444404047|ref|XP_025884705.1|, gi|1444404063|ref|XP_025884714.1|, gi|1444411928|ref|XP_025885669.1|, gi|1444416338|ref|XP_025886273.1|, gi|1444417243|ref|XP_025886406.1|, gi|1444419828|…	gi|1205918918|ref|XP_021307087.1|, gi|1205919089|ref|XP_002464782.2|, gi|1205921578|ref|XP_021315971.1|, gi|1205932047|ref|XP_021308417.1|, gi|1205932126|ref|XP_021308447.1|, gi|1205934017|ref|XP_021309067.1|, gi|1205935059|ref|XP_021309453.1|, gi|1205940256|ref|XP_021311055.1|, gi|1205940325|ref|XP_021311080.1|, gi|1205942255|ref|XP_002458026.2|, gi|1205949683|ref|XP_021314038.1|, gi|1205949702|…	gi|1063457400|ref|XP_017985270.1|, gi|1063459651|ref|XP_017972836.1|, gi|1063468296|ref|XP_017970431.1|, gi|1063468382|ref|XP_017970474.1|, gi|1063483041|ref|XP_017974538.1|, gi|1063489111|ref|XP_017975722.1|, gi|1063502087|ref|XP_017976431.1|, gi|1063508716|ref|XP_017978213.1|, gi|1063518691|ref|XP_017980990.1|	gi|1255107942|ref|XP_022631999.1|, gi|1255108018|ref|XP_022632011.1|, gi|1255108028|ref|XP_022632016.1|, gi|1255108541|ref|XP_022632126.1|, gi|1255112967|ref|XP_022633159.1|, gi|1255114962|ref|XP_022633646.1|, gi|1255116001|ref|XP_022633865.1|, gi|1255117591|ref|XP_022634768.1|, gi|1255117695|ref|XP_022635394.1|, gi|1255146508|ref|XP_022637456.1|, gi|1255150684|ref|XP_022638436.1|, gi|1255155177|…	gi|1104500480|ref|XP_019074275.1|, gi|1104515434|ref|XP_019077347.1|, gi|1104556782|ref|XP_019079633.1|, gi|1104656472|ref|XP_019081122.1|, gi|1104659480|ref|XP_010662631.2|, gi|1104667422|ref|XP_019081917.1|, gi|1104667890|ref|XP_019081956.1|, gi|1105482428|ref|XP_019082044.1|, gi|1105482430|ref|XP_019082047.1|, gi|1105483587|ref|XP_019074132.1|, gi|1105483686|ref|XP_019074287.1|, gi|1105488420|…	gi|1162441667|ref|XP_020398568.1|, gi|1162443272|ref|XP_020401984.1|, gi|1162443826|ref|XP_020402085.1|, gi|1162446149|ref|XP_020402639.1|, gi|1162448795|ref|XP_020400789.1|, gi|1162450394|ref|XP_020401353.1|, gi|1162451376|ref|XP_020401573.1|, gi|1162458087|ref|XP_020404514.1|, gi|1162464432|ref|XP_020406169.1|, gi|1162465091|ref|XP_020406337.1|, gi|1162465262|ref|XP_008675965.2|, gi|1162465466|…	gi|1190945135|ref|XP_020866153.1|, gi|1190945360|ref|XP_020866256.1|, gi|1190945512|ref|XP_020866323.1|, gi|1190952116|ref|XP_020868993.1|, gi|1190953851|ref|XP_020869697.1|, gi|1190956158|ref|XP_020870611.1|, gi|1190958397|ref|XP_020890011.1|, gi|1190960755|ref|XP_020890991.1|, gi|1190963273|ref|XP_020865779.1|, gi|1190964800|ref|XP_020886195.1|, gi|1190965311|ref|XP_020886399.1|, gi|1190968451|…		gi|1108795781|ref|XP_019108058.1|, gi|1108811935|ref|XP_019108337.1|, gi|1108823407|ref|XP_019102749.1|, gi|1108863220|ref|XP_019102811.1|, gi|1108864074|ref|XP_019102982.1|, gi|1108865579|ref|XP_010667521.2|, gi|1108867142|ref|XP_019103286.1|, gi|1108867644|ref|XP_010668257.2|, gi|1108877242|ref|XP_019106351.1|, gi|1108885294|ref|XP_019103528.1|, gi|1108887874|ref|XP_019103665.1|, gi|1108889189|…	gi|1079339012|ref|XP_018511396.1|, gi|1079339131|ref|XP_018511408.1|, gi|1079341932|ref|XP_018511638.1|, gi|1079342737|ref|XP_018511388.1|, gi|1079344735|ref|XP_018511916.1|, gi|1079347784|ref|XP_009141157.2|, gi|1079359490|ref|XP_018510871.1|, gi|1079388482|ref|XP_018512802.1|, gi|1079391693|ref|XP_018513178.1|, gi|1079391801|ref|XP_018513183.1|, gi|1079401907|ref|XP_018513679.1|, gi|1079409353|…	gi|1338498843|ref|XP_023644517.1|, gi|1338520598|ref|XP_023642187.1|, gi|1338524128|ref|XP_023639601.1|, gi|1338568212|ref|XP_023638874.1|, gi|1338572577|ref|XP_023636237.1|, gi|1338572587|ref|XP_023636242.1|, gi|1338581527|ref|XP_023633772.1|, gi|1338581701|ref|XP_023633832.1|, gi|1338633041|ref|XP_023632701.1|, gi|1338633247|ref|XP_023641956.1|, gi|1338633359|ref|XP_023639960.1|	gi|1350198856|ref|XP_024005009.1|, gi|1350198971|ref|XP_024005031.1|, gi|1350219158|ref|XP_024004018.1|, gi|1350219214|ref|XP_024004033.1|, gi|1350222263|ref|XP_024016167.1|, gi|1350223452|ref|XP_024016362.1|, gi|1350223482|ref|XP_024016374.1|, gi|1350224638|ref|XP_024016539.1|, gi|1350224830|ref|XP_024016564.1|, gi|1350224852|ref|XP_024016570.1|, gi|1350226509|ref|XP_024015847.1|, gi|1350226565|…	gi|1117291070|ref|XP_019432851.1|, gi|1117297945|ref|XP_019433249.1|, gi|1117301567|ref|XP_019433925.1|, gi|1117308510|ref|XP_019434410.1|, gi|1117308514|ref|XP_019434411.1|, gi|1117308641|ref|XP_019434448.1|, gi|1117314656|ref|XP_019430146.1|, gi|1117321532|ref|XP_019430672.1|, gi|1117322905|ref|XP_019431055.1|, gi|1117323539|ref|XP_019431240.1|, gi|1117323570|ref|XP_019431251.1|, gi|1117325154|…	gi|1102735772|ref|XP_019052600.1|, gi|1102786747|ref|XP_019056069.1|, gi|1102789688|ref|XP_019051541.1|, gi|1102794568|ref|XP_019051846.1|, gi|720061191|ref|XP_010275092.1|	gi|1226777208|ref|XP_021841564.1|, gi|1226778544|ref|XP_021848153.1|, gi|1226778554|ref|XP_021848198.1|, gi|1226781068|ref|XP_021859270.1|, gi|1226782502|ref|XP_021865893.1|, gi|1226783115|ref|XP_021835846.1|, gi|1226783586|ref|XP_021837757.1|, gi|1226783588|ref|XP_021837767.1|, gi|1226786284|ref|XP_021842400.1|, gi|1226786286|ref|XP_021842401.1|, gi|1226786347|ref|XP_021842429.1|, gi|1226787823|…	gi|1103906993|ref|XP_019056998.1|, gi|1103909852|ref|XP_019057446.1|, gi|1103911059|ref|XP_019057626.1|, gi|1103911960|ref|XP_019057749.1|, gi|1103920342|ref|XP_019058653.1|, gi|729326858|ref|XP_010535289.1|, gi|729326982|ref|XP_010535332.1|, gi|729346111|ref|XP_010541813.1|, gi|729352437|ref|XP_010543919.1|, gi|729360460|ref|XP_010545907.1|, gi|729377207|ref|XP_010549586.1|, gi|729382818|ref|XP_…
OG0000008	gi|1149699253|ref|XP_020152089.1|, gi|1149722702|ref|XP_020187251.1|, gi|1149758651|ref|XP_020200851.1|, gi|1149788117|ref|XP_020155915.1|, gi|1149833718|ref|XP_020173553.1|, gi|1149842003|ref|XP_020176809.1|	gi|1147600338|ref|XP_020104093.1|, gi|1147609756|ref|XP_020108891.1|	gi|1150670371|ref|XP_020250541.1|, gi|1150688307|ref|XP_020255295.1|, gi|1150695902|ref|XP_020258911.1|, gi|1150698961|ref|XP_020260329.1|, gi|1150699366|ref|XP_020260524.1|, gi|1150703222|ref|XP_020262302.1|, gi|1150703226|ref|XP_020262304.1|, gi|1150703246|ref|XP_020262314.1|, gi|1150706237|ref|XP_020263848.1|, gi|1150706251|ref|XP_020263854.1|, gi|1150707513|ref|XP_020264466.1|, gi|1150715040|…	gi|357139601|ref|XP_003571369.1|, gi|721627366|ref|XP_010229506.1|, gi|721679698|ref|XP_010238124.1|, gi|960473956|ref|XP_014755606.1|	gi|1150087560|ref|XP_020229421.1|, gi|1150088461|ref|XP_020229884.1|, gi|1150090722|ref|XP_020231049.1|, gi|1150091915|ref|XP_020231649.1|, gi|1150091919|ref|XP_020231651.1|, gi|1150092387|ref|XP_020231899.1|, gi|1150092389|ref|XP_020231900.1|, gi|1150093615|ref|XP_020232530.1|, gi|1150093619|ref|XP_020232533.1|, gi|1150093621|ref|XP_020232534.1|, gi|1150094221|ref|XP_020232840.1|, gi|1150097526|…	gi|1026001154|ref|XP_016552498.1|, gi|1026001165|ref|XP_016552502.1|, gi|1026001331|ref|XP_016552584.1|, gi|1026002795|ref|XP_016553255.1|, gi|1026002823|ref|XP_016553269.1|, gi|1026002825|ref|XP_016553270.1|, gi|1026002963|ref|XP_016553339.1|, gi|1026003346|ref|XP_016553523.1|, gi|1026003850|ref|XP_016553764.1|, gi|1026003968|ref|XP_016553822.1|, gi|1026004472|ref|XP_016554060.1|, gi|1026004567|…	gi|1227897557|ref|XP_021900938.1|, gi|1227898877|ref|XP_021907757.1|, gi|1227899152|ref|XP_021909298.1|, gi|1227899561|ref|XP_021911232.1|, gi|1227907345|ref|XP_021889924.1|, gi|1227907450|ref|XP_021889977.1|, gi|1227916358|ref|XP_021894304.1|, gi|1227919059|ref|XP_021895143.1|, gi|1227919109|ref|XP_021895169.1|, gi|1227924862|ref|XP_021898143.1|, gi|1227937920|ref|XP_021904860.1|, gi|1227938203|…	gi|502078936|ref|XP_004486101.1|, gi|502078949|ref|XP_004486105.1|, gi|502078956|ref|XP_004486107.1|, gi|502079318|ref|XP_004486223.1|, gi|502086594|ref|XP_004488266.1|, gi|502100352|ref|XP_004491698.1|, gi|502100434|ref|XP_004491717.1|, gi|502100437|ref|XP_004491718.1|, gi|502100449|ref|XP_004491719.1|, gi|502100948|ref|XP_004491778.1|, gi|502103905|ref|XP_004492391.1|, gi|502111420|ref|XP_00449…	gi|1035398666|ref|XP_016899646.1|, gi|659066492|ref|XP_008447090.1|, gi|659077558|ref|XP_008439270.1|, gi|659078870|ref|XP_008439950.1|, gi|659084168|ref|XP_008442746.1|, gi|659084176|ref|XP_008442750.1|, gi|659085405|ref|XP_008443401.1|, gi|659085409|ref|XP_008443403.1|, gi|659085732|ref|XP_008443572.1|, gi|659085812|ref|XP_008443617.1|, gi|659097017|ref|XP_008449399.1|, gi|659097021|ref|XP_0084…	gi|1040814250|ref|XP_017228938.1|, gi|1040817632|ref|XP_017234141.1|, gi|1040817637|ref|XP_017234165.1|, gi|1040818620|ref|XP_017237749.1|, gi|1040818732|ref|XP_017238120.1|, gi|1040820040|ref|XP_017241946.1|, gi|1040820838|ref|XP_017244970.1|, gi|1040821720|ref|XP_017250158.1|, gi|1040822283|ref|XP_017252461.1|, gi|1040822355|ref|XP_017252727.1|, gi|1040822386|ref|XP_017252855.1|, gi|1040822828|…	gi|470101846|ref|XP_004287379.1|, gi|470104699|ref|XP_004288734.1|, gi|470105005|ref|XP_004288879.1|, gi|470105699|ref|XP_004289219.1|, gi|470105967|ref|XP_004289349.1|, gi|470106016|ref|XP_004289373.1|, gi|470112416|ref|XP_004292431.1|, gi|470112470|ref|XP_004292457.1|, gi|470112916|ref|XP_004292675.1|, gi|470113058|ref|XP_004292744.1|, gi|470113250|ref|XP_004292837.1|, gi|470113332|ref|XP_00429…	gi|1050557285|ref|XP_017625933.1|, gi|1050558843|ref|XP_017635966.1|, gi|1050558845|ref|XP_017635974.1|, gi|1050558847|ref|XP_017635981.1|, gi|1050558849|ref|XP_017635989.1|, gi|1050558851|ref|XP_017635998.1|, gi|1050558853|ref|XP_017636005.1|, gi|1050560049|ref|XP_017643105.1|, gi|1050560082|ref|XP_017643274.1|, gi|1050560406|ref|XP_017644825.1|, gi|1050560552|ref|XP_017645540.1|, gi|1050560658|…	gi|1228762124|ref|XP_022026176.1|, gi|1228763323|ref|XP_022006330.1|, gi|1228770327|ref|XP_021980042.1|, gi|1228774909|ref|XP_022003568.1|, gi|1228774911|ref|XP_022003576.1|, gi|1228774917|ref|XP_022003599.1|, gi|1228774921|ref|XP_022003618.1|, gi|1228774925|ref|XP_022003650.1|, gi|1228776139|ref|XP_022008521.1|, gi|1228776141|ref|XP_022008530.1|, gi|1228776143|ref|XP_022008537.1|, gi|1228776145|…	gi|1216924960|ref|XP_021665206.1|, gi|1216926488|ref|XP_021666818.1|, gi|1216926490|ref|XP_021666827.1|, gi|1216926492|ref|XP_021666831.1|, gi|1216926496|ref|XP_021666852.1|, gi|1216930258|ref|XP_021685901.1|, gi|1216935840|ref|XP_021658253.1|, gi|1216949588|ref|XP_021671047.1|, gi|1216949681|ref|XP_021671093.1|, gi|1216949683|ref|XP_021671094.1|, gi|1216953174|ref|XP_021672930.1|, gi|1216962568|…	gi|1340426817|ref|XP_023772125.1|, gi|1340426827|ref|XP_023772202.1|, gi|1340426829|ref|XP_023772206.1|, gi|1340426834|ref|XP_023772235.1|, gi|1340426836|ref|XP_023772243.1|, gi|1340429613|ref|XP_023740405.1|, gi|1340432327|ref|XP_023750099.1|, gi|1340432347|ref|XP_023750109.1|, gi|1340432349|ref|XP_023750110.1|, gi|1340432351|ref|XP_023750111.1|, gi|1340432353|ref|XP_023750112.1|, gi|1340432355|…	gi|1216227871|ref|XP_021602094.1|, gi|1216227963|ref|XP_021602142.1|, gi|1216228780|ref|XP_021602580.1|, gi|1216228789|ref|XP_021602582.1|, gi|1216228791|ref|XP_021602583.1|, gi|1216229542|ref|XP_021602994.1|, gi|1216230132|ref|XP_021603314.1|, gi|1216230170|ref|XP_021603335.1|, gi|1216231560|ref|XP_021606155.1|, gi|1216233544|ref|XP_021616134.1|, gi|1216236843|ref|XP_021632488.1|, gi|1216237558|…	gi|1379595401|ref|XP_013442665.2|, gi|1379595451|ref|XP_013442605.2|, gi|1379595453|ref|XP_013442609.2|, gi|1379595812|ref|XP_024630182.1|, gi|1379596378|ref|XP_024629983.1|, gi|1379596587|ref|XP_013441613.2|, gi|1379597572|ref|XP_013468330.2|, gi|1379599339|ref|XP_024632884.1|, gi|1379600150|ref|XP_024634200.1|, gi|1379605952|ref|XP_024629506.1|, gi|1379606290|ref|XP_013467226.2|, gi|1379606431|…	gi|1091649298|ref|XP_018675150.1|, gi|1091681099|ref|XP_018679060.1|, gi|695010783|ref|XP_009392078.1|	gi|1025006340|ref|XP_016475507.1|, gi|1025007260|ref|XP_016514827.1|, gi|1025028269|ref|XP_016456412.1|, gi|1025029473|ref|XP_016457094.1|, gi|1025029485|ref|XP_016457494.1|, gi|1025029865|ref|XP_016467354.1|, gi|1025029918|ref|XP_016468584.1|, gi|1025030222|ref|XP_016476675.1|, gi|1025031800|ref|XP_016442863.1|, gi|1025031914|ref|XP_016442891.1|, gi|1025031962|ref|XP_016442905.1|, gi|1025031970|…	gi|1278992827|ref|XP_022850653.1|, gi|1278994402|ref|XP_022851444.1|, gi|1278994873|ref|XP_022858486.1|, gi|1278996989|ref|XP_022852043.1|, gi|1279002099|ref|XP_022861358.1|, gi|1279002891|ref|XP_022861781.1|, gi|1279005445|ref|XP_022863099.1|, gi|1279007331|ref|XP_022864110.1|, gi|1279016347|ref|XP_022853808.1|, gi|1279016366|ref|XP_022853817.1|, gi|1279023567|ref|XP_022870959.1|, gi|1279024363|…	gi|593095401|ref|XP_007131388.1|, gi|593268762|ref|XP_007136558.1|, gi|593328480|ref|XP_007137667.1|, gi|593331940|ref|XP_007139396.1|, gi|593486741|ref|XP_007140868.1|, gi|593686490|ref|XP_007143916.1|, gi|593687199|ref|XP_007144259.1|, gi|593689546|ref|XP_007145392.1|, gi|593689548|ref|XP_007145393.1|, gi|593689552|ref|XP_007145395.1|, gi|593689554|ref|XP_007145396.1|, gi|593689574|ref|XP_00714…	gi|672139775|ref|XP_008793681.1|, gi|672169514|ref|XP_008804788.1|, gi|672169516|ref|XP_008804790.1|	gi|1162510828|ref|XP_007226454.2|, gi|1162510837|ref|XP_020425870.1|, gi|1162510902|ref|XP_020409761.1|, gi|1162510906|ref|XP_020409770.1|, gi|1162510920|ref|XP_007221290.2|, gi|1162510922|ref|XP_020409855.1|, gi|1162510942|ref|XP_020409938.1|, gi|1162510944|ref|XP_020409943.1|, gi|1162511028|ref|XP_007224431.2|, gi|1162511032|ref|XP_020410408.1|, gi|1162511835|ref|XP_007224051.2|, gi|1162512002|…	gi|1000939015|ref|XP_015583449.1|, gi|1000940231|ref|XP_015583054.1|, gi|1000940246|ref|XP_002532715.2|, gi|1000941049|ref|XP_015582768.1|, gi|1000943066|ref|XP_015582078.1|, gi|1000943294|ref|XP_015581990.1|, gi|1000949600|ref|XP_002527481.2|, gi|1000952534|ref|XP_015578835.1|, gi|1000971242|ref|XP_015573268.1|, gi|1000971248|ref|XP_015573270.1|, gi|1391270390|ref|XP_025015827.1|, gi|1391274967|…	gi|1173752794|ref|XP_020555134.1|, gi|1173774530|ref|XP_020554063.1|, gi|1173774534|ref|XP_020554065.1|, gi|1173777713|ref|XP_011098770.2|, gi|1173805844|ref|XP_020550855.1|, gi|1173806648|ref|XP_020550929.1|, gi|1173806745|ref|XP_020550939.1|, gi|1173812419|ref|XP_020551400.1|, gi|747042268|ref|XP_011077554.1|, gi|747045356|ref|XP_011093566.1|, gi|747046037|ref|XP_011097312.1|, gi|747046039|ref|…	gi|514708486|ref|XP_004951548.1|, gi|514729390|ref|XP_004956691.1|	gi|1043392458|ref|NP_001316390.1|, gi|1104541742|ref|XP_004231348.3|, gi|1104607292|ref|XP_010316835.2|, gi|1104610503|ref|XP_019067990.1|, gi|1104618459|ref|XP_019068990.1|, gi|1104624344|ref|XP_010322945.2|, gi|1104633869|ref|XP_019071154.1|, gi|1104634290|ref|XP_019071196.1|, gi|1104634471|ref|XP_019071217.1|, gi|1104636661|ref|XP_019071446.1|, gi|1104637066|ref|XP_004249778.3|, gi|1104640210|…	gi|1205934367|ref|XP_002460305.2|, gi|1205937013|ref|XP_021310082.1|, gi|1205953068|ref|XP_021315083.1|	gi|1063459514|ref|XP_017972377.1|, gi|1063459600|ref|XP_017972674.1|, gi|1063459637|ref|XP_017972783.1|, gi|1063480464|ref|XP_017973881.1|, gi|1063481359|ref|XP_017974116.1|, gi|1063481723|ref|XP_017974202.1|, gi|1063481938|ref|XP_007099666.2|, gi|1063483172|ref|XP_017974582.1|, gi|1063483175|ref|XP_017974583.1|, gi|1063483183|ref|XP_017974586.1|, gi|1063483186|ref|XP_017974588.1|, gi|1063483216|…	gi|1255117363|ref|XP_022634174.1|, gi|1255157046|ref|XP_022639885.1|, gi|1255162296|ref|XP_022641107.1|, gi|1255170304|ref|XP_014518032.2|, gi|950927942|ref|XP_014495678.1|, gi|950927948|ref|XP_014495688.1|, gi|950927953|ref|XP_014495706.1|, gi|950927958|ref|XP_014495719.1|, gi|950927969|ref|XP_014495745.1|, gi|950928587|ref|XP_014498389.1|, gi|950930607|ref|XP_014504830.1|, gi|950956616|ref|XP_0…	gi|1104529252|ref|XP_010657295.2|, gi|1104667455|ref|XP_019081919.1|, gi|1105488976|ref|XP_019075425.1|, gi|1105488978|ref|XP_019075426.1|, gi|1105489514|ref|XP_019075550.1|, gi|225433744|ref|XP_002267358.1|, gi|225447272|ref|XP_002279122.1|, gi|225460340|ref|XP_002280424.1|, gi|731390679|ref|XP_010650452.1|, gi|731390683|ref|XP_010650454.1|, gi|731390686|ref|XP_010650455.1|, gi|731393428|ref|XP_…	gi|212275233|ref|NP_001130875.1|	gi|1190970321|ref|XP_020888508.1|, gi|1190971440|ref|XP_002885602.2|, gi|1190972901|ref|XP_020889519.1|, gi|1190993627|ref|XP_020877692.1|, gi|1191017299|ref|XP_020883259.1|, gi|297788539|ref|XP_002862356.1|, gi|297799772|ref|XP_002867770.1|, gi|297799774|ref|XP_002867771.1|, gi|297804930|ref|XP_002870349.1|, gi|297827787|ref|XP_002881776.1|, gi|297829152|ref|XP_002882458.1|, gi|297834496|ref|XP_…	gi|145333023|ref|NP_001078377.1|, gi|15229536|ref|NP_189030.1|, gi|15233315|ref|NP_188242.1|, gi|18398079|ref|NP_566322.1|, gi|186512401|ref|NP_193970.2|, gi|30679777|ref|NP_566277.2|	gi|1108863362|ref|XP_019102842.1|, gi|1108867197|ref|XP_019103289.1|, gi|1108884828|ref|XP_019103507.1|, gi|1108893505|ref|XP_019103924.1|, gi|1108899425|ref|XP_010672364.2|, gi|1108921142|ref|XP_019105056.1|, gi|1108949114|ref|XP_010683606.2|, gi|1108952196|ref|XP_019106330.1|, gi|1108966043|ref|XP_010688552.2|, gi|1108967535|ref|XP_010688548.2|, gi|1108970478|ref|XP_019107020.1|, gi|731317605|r…	gi|1079435390|ref|XP_009114670.2|, gi|685281146|ref|XP_009131476.1|, gi|685281151|ref|XP_009131478.1|, gi|685281153|ref|XP_009131479.1|, gi|685281155|ref|XP_009131480.1|, gi|685281157|ref|XP_009131481.1|, gi|685287864|ref|XP_009134878.1|, gi|685288112|ref|XP_009135005.1|, gi|685307566|ref|XP_009144498.1|, gi|685328879|ref|XP_009102570.1|, gi|685344677|ref|XP_009108564.1|	gi|1338511472|ref|XP_023643717.1|, gi|1338573561|ref|XP_023636528.1|, gi|1338606822|ref|XP_023637763.1|, gi|565443629|ref|XP_006283857.1|, gi|565480274|ref|XP_006297777.1|, gi|565483062|ref|XP_006299171.1|, gi|565483264|ref|XP_006299272.1|, gi|565483794|ref|XP_006299537.1|	gi|1350194960|ref|XP_024004312.1|, gi|1350202071|ref|XP_024005315.1|, gi|1350229967|ref|XP_006407968.2|, gi|1350235987|ref|XP_024015247.1|, gi|1350242956|ref|XP_006405536.2|, gi|567158763|ref|XP_006418828.1|, gi|567162400|ref|XP_006396745.1|, gi|567201745|ref|XP_006407787.1|	gi|1117306061|ref|XP_019434257.1|, gi|1117316401|ref|XP_019430377.1|, gi|1117316413|ref|XP_019430381.1|, gi|1117322754|ref|XP_019431012.1|, gi|1117400802|ref|XP_019464443.1|, gi|1117403639|ref|XP_019465165.1|, gi|1117423595|ref|XP_019415407.1|, gi|1117436331|ref|XP_019418626.1|, gi|1117437501|ref|XP_019419223.1|, gi|1117437995|ref|XP_019419487.1|, gi|1117439408|ref|XP_019420066.1|, gi|1117458636|…	gi|1102775352|ref|XP_019054655.1|, gi|1102775398|ref|XP_019054664.1|, gi|1102784778|ref|XP_019055771.1|, gi|719975961|ref|XP_010248370.1|, gi|719976278|ref|XP_010248476.1|, gi|719987205|ref|XP_010251940.1|, gi|719999572|ref|XP_010255762.1|, gi|720027239|ref|XP_010264513.1|, gi|720040119|ref|XP_010268500.1|, gi|720045559|ref|XP_010270241.1|, gi|720048859|ref|XP_010271262.1|, gi|720059215|ref|XP_01…	gi|1226777160|ref|XP_021840460.1|, gi|1226777164|ref|XP_021840596.1|, gi|1226777168|ref|XP_021840723.1|, gi|1226778518|ref|XP_021847867.1|, gi|1226780999|ref|XP_021858912.1|, gi|1226784225|ref|XP_021840431.1|, gi|1226784227|ref|XP_021840433.1|, gi|1226784581|ref|XP_021841515.1|, gi|1226785420|ref|XP_021841941.1|, gi|1226786513|ref|XP_021842514.1|, gi|1226787112|ref|XP_021842837.1|, gi|1226787115|…	gi|1103906942|ref|XP_010527307.2|, gi|1103921189|ref|XP_010546886.2|, gi|729295303|ref|XP_010539591.1|, gi|729309094|ref|XP_010529479.1|, gi|729318947|ref|XP_010532768.1|, gi|729338155|ref|XP_010539106.1|, gi|729356365|ref|XP_010545195.1|, gi|729360567|ref|XP_010545943.1|, gi|729365201|ref|XP_010546818.1|, gi|729365204|ref|XP_010546819.1|, gi|729365383|ref|XP_010546881.1|, gi|729365401|ref|XP_010…
OG0000009	gi|1149698671|ref|XP_020149462.1|, gi|1149699611|ref|XP_020153869.1|, gi|1149700521|ref|XP_020158374.1|, gi|1149701922|ref|XP_020164913.1|, gi|1149702893|ref|XP_020169663.1|, gi|1149705525|ref|XP_020178890.1|, gi|1149705920|ref|XP_020179075.1|, gi|1149706529|ref|XP_020179375.1|, gi|1149708225|ref|XP_020180206.1|, gi|1149708963|ref|XP_020180563.1|, gi|1149711016|ref|XP_020181567.1|, gi|1149715941|…	gi|1147548237|ref|XP_020081724.1|, gi|1147553969|ref|XP_020096185.1|, gi|1147562660|ref|XP_020084915.1|, gi|1147562672|ref|XP_020084921.1|, gi|1147570729|ref|XP_020088996.1|, gi|1147578186|ref|XP_020092824.1|, gi|1147580640|ref|XP_020094107.1|, gi|1147586299|ref|XP_020096969.1|, gi|1147586709|ref|XP_020097175.1|, gi|1147589075|ref|XP_020098367.1|, gi|1147590201|ref|XP_020098941.1|, gi|1147597326|…	gi|1150669232|ref|XP_020249957.1|, gi|1150671734|ref|XP_020251185.1|, gi|1150674843|ref|XP_020264999.1|, gi|1150674927|ref|XP_020265598.1|, gi|1150682147|ref|XP_020252248.1|, gi|1150685278|ref|XP_020253777.1|, gi|1150685304|ref|XP_020253791.1|, gi|1150694549|ref|XP_020258171.1|, gi|1150694995|ref|XP_020258415.1|, gi|1150695341|ref|XP_020258606.1|, gi|1150695504|ref|XP_020258696.1|, gi|1150702990|…	gi|1371062196|ref|XP_024314534.1|, gi|1371062215|ref|XP_024314545.1|, gi|1371068419|ref|XP_024315682.1|, gi|1371072089|ref|XP_024316232.1|, gi|1371079417|ref|XP_024317681.1|, gi|1371089708|ref|XP_024310402.1|, gi|1371093846|ref|XP_024311181.1|, gi|1371097830|ref|XP_024311949.1|, gi|721627208|ref|XP_010229472.1|, gi|721628298|ref|XP_010229720.1|, gi|721628612|ref|XP_010229804.1|, gi|721628943|ref|…	gi|1150087578|ref|XP_020229432.1|, gi|1150095459|ref|XP_020233479.1|, gi|1150096035|ref|XP_020233797.1|, gi|1150107264|ref|XP_020239906.1|, gi|1150108618|ref|XP_020240638.1|, gi|1150112109|ref|XP_020203622.1|, gi|1150113821|ref|XP_020204551.1|, gi|1150115324|ref|XP_020205347.1|, gi|1150115374|ref|XP_020205376.1|, gi|1150127214|ref|XP_020219303.1|, gi|1150127874|ref|XP_020223171.1|, gi|1150127891|…	gi|1026002027|ref|XP_016552896.1|, gi|1026002314|ref|XP_016553025.1|, gi|1026005610|ref|XP_016554619.1|, gi|1026007037|ref|XP_016555302.1|, gi|1026007565|ref|XP_016555561.1|, gi|1026012859|ref|XP_016561779.1|, gi|1026012995|ref|XP_016562964.1|, gi|1026016470|ref|XP_016577867.1|, gi|1026018361|ref|XP_016540805.1|, gi|1026023376|ref|XP_016558032.1|, gi|1026023504|ref|XP_016558102.1|, gi|1026023508|…	gi|1227892406|ref|XP_021889517.1|, gi|1227893440|ref|XP_021889240.1|, gi|1227894838|ref|XP_021911554.1|, gi|1227904665|ref|XP_021888529.1|, gi|1227907333|ref|XP_021889917.1|, gi|1227907335|ref|XP_021889918.1|, gi|1227942595|ref|XP_021907265.1|	gi|502106804|ref|XP_004493061.1|, gi|502128447|ref|XP_004499966.1|, gi|502165108|ref|XP_004513420.1|, gi|502177889|ref|XP_004516137.1|, gi|828305845|ref|XP_012570218.1|, gi|828326588|ref|XP_012573699.1|, gi|828331706|ref|XP_012574622.1|, gi|828334045|ref|XP_012575081.1|	gi|1035403510|ref|XP_016900333.1|, gi|1035403987|ref|XP_016900405.1|, gi|1035413384|ref|XP_016901812.1|, gi|1035415389|ref|XP_016902104.1|, gi|1035418016|ref|XP_016902461.1|, gi|1035425565|ref|XP_016903538.1|, gi|659068893|ref|XP_008446987.1|, gi|659094527|ref|XP_008448109.1|, gi|659129548|ref|XP_008464727.1|, gi|659133317|ref|XP_008466669.1|	gi|1040811405|ref|XP_017227613.1|, gi|1040813126|ref|XP_017228424.1|, gi|1040821233|ref|XP_017247011.1|, gi|1040821434|ref|XP_017248297.1|, gi|1040821540|ref|XP_017248940.1|, gi|1040822231|ref|XP_017252191.1|, gi|1040839474|ref|XP_017233020.1|, gi|1040839650|ref|XP_017233125.1|, gi|1040840564|ref|XP_017233645.1|, gi|1040856869|ref|XP_017239407.1|, gi|1040856918|ref|XP_017239428.1|, gi|1040857099|…	gi|470113646|ref|XP_004293032.1|, gi|470119368|ref|XP_004295786.1|, gi|470140934|ref|XP_004306191.1|, gi|470145789|ref|XP_004308516.1|, gi|764522726|ref|XP_011457628.1|, gi|764547176|ref|XP_011459636.1|, gi|764547573|ref|XP_011459686.1|, gi|764548053|ref|XP_011459751.1|, gi|764548894|ref|XP_004293042.2|, gi|764566842|ref|XP_011462054.1|, gi|764620847|ref|XP_011468563.1|, gi|764639166|ref|XP_01147…	gi|1050552313|ref|XP_017620495.1|, gi|1050552995|ref|XP_017621076.1|, gi|1050558147|ref|XP_017630561.1|, gi|1050558793|ref|XP_017635694.1|, gi|1050558821|ref|XP_017635845.1|, gi|1050559039|ref|XP_017637461.1|, gi|1050559043|ref|XP_017637496.1|, gi|1050567085|ref|XP_017604120.1|, gi|1050567139|ref|XP_017604152.1|, gi|1050567141|ref|XP_017604153.1|, gi|1050567759|ref|XP_017604521.1|, gi|1050568113|…	gi|1228762515|ref|XP_022016696.1|, gi|1228762611|ref|XP_022032886.1|, gi|1228763121|ref|XP_021994537.1|, gi|1228763227|ref|XP_022001404.1|, gi|1228763281|ref|XP_022003858.1|, gi|1228763345|ref|XP_022007512.1|, gi|1228763381|ref|XP_022010006.1|, gi|1228763665|ref|XP_022026490.1|, gi|1228763725|ref|XP_022026844.1|, gi|1228763763|ref|XP_022026958.1|, gi|1228763793|ref|XP_022027050.1|, gi|1228764021|…	gi|1216926478|ref|XP_021666740.1|, gi|1216932294|ref|XP_021638720.1|, gi|1216933227|ref|XP_021643808.1|, gi|1216938744|ref|XP_021665439.1|, gi|1216942785|ref|XP_021667521.1|, gi|1216946939|ref|XP_021669677.1|, gi|1216951595|ref|XP_021672091.1|, gi|1216952487|ref|XP_021672560.1|, gi|1216958975|ref|XP_021675975.1|, gi|1216959847|ref|XP_021676423.1|, gi|1216960946|ref|XP_021676991.1|, gi|1216964923|…	gi|1340421853|ref|XP_023735630.1|, gi|1340422978|ref|XP_023753858.1|, gi|1340423413|ref|XP_023755848.1|, gi|1340423421|ref|XP_023755935.1|, gi|1340423745|ref|XP_023757375.1|, gi|1340424822|ref|XP_023762528.1|, gi|1340425245|ref|XP_023764456.1|, gi|1340426630|ref|XP_023771240.1|, gi|1340426632|ref|XP_023771251.1|, gi|1340427295|ref|XP_023729238.1|, gi|1340428477|ref|XP_023734968.1|, gi|1340429083|…	gi|1216228975|ref|XP_021602686.1|, gi|1216229274|ref|XP_021602849.1|, gi|1216229725|ref|XP_021603091.1|, gi|1216229804|ref|XP_021603132.1|, gi|1216230023|ref|XP_021603252.1|, gi|1216231150|ref|XP_021602061.1|, gi|1216231335|ref|XP_021604607.1|, gi|1216231480|ref|XP_021605634.1|, gi|1216240568|ref|XP_021603808.1|, gi|1216240670|ref|XP_021603865.1|, gi|1216240716|ref|XP_021603893.1|, gi|1216247920|…	gi|1379594479|ref|XP_024630578.1|, gi|1379594588|ref|XP_024630544.1|, gi|1379594970|ref|XP_024630426.1|, gi|1379595399|ref|XP_024630302.1|, gi|1379595465|ref|XP_024630283.1|, gi|1379595841|ref|XP_024630172.1|, gi|1379597025|ref|XP_024629746.1|, gi|1379600811|ref|XP_024635455.1|, gi|1379606117|ref|XP_024630035.1|, gi|1379606441|ref|XP_024630762.1|, gi|1379606462|ref|XP_024630771.1|, gi|1379606548|…		gi|1025006757|ref|XP_016500520.1|, gi|1025006780|ref|XP_016501071.1|, gi|1025024356|ref|XP_016442318.1|, gi|1025024752|ref|XP_016442386.1|, gi|1025028784|ref|XP_016457631.1|, gi|1025039800|ref|XP_016444849.1|, gi|1025040267|ref|XP_016444964.1|, gi|1025042647|ref|XP_016445552.1|, gi|1025042943|ref|XP_016445624.1|, gi|1025048045|ref|XP_016446893.1|, gi|1025050501|ref|XP_016447477.1|, gi|1025050762|…	gi|1278995957|ref|XP_022851538.1|, gi|1278996107|ref|XP_022851612.1|, gi|1278996839|ref|XP_022851974.1|, gi|1279012638|ref|XP_022865986.1|, gi|1279012903|ref|XP_022866121.1|, gi|1279013190|ref|XP_022866281.1|, gi|1279017992|ref|XP_022867983.1|, gi|1279022959|ref|XP_022870626.1|, gi|1279023173|ref|XP_022870746.1|, gi|1279023239|ref|XP_022870779.1|, gi|1279023773|ref|XP_022871067.1|, gi|1279028777|…	gi|593330751|ref|XP_007138802.1|, gi|593699350|ref|XP_007150140.1|, gi|593703261|ref|XP_007152033.1|, gi|593783223|ref|XP_007154652.1|	gi|1052197574|ref|XP_017701534.1|, gi|672111738|ref|XP_008802231.1|, gi|672112432|ref|XP_008805763.1|, gi|672126542|ref|XP_008786726.1|, gi|672134925|ref|XP_008791119.1|, gi|672141193|ref|XP_008794416.1|, gi|672145079|ref|XP_008796448.1|, gi|672162081|ref|XP_008800872.1|, gi|672163583|ref|XP_008801646.1|, gi|672179272|ref|XP_008809801.1|, gi|672182623|ref|XP_008811560.1|, gi|672183606|ref|XP_0088…	gi|1162511467|ref|XP_020412307.1|, gi|1162511510|ref|XP_020412490.1|, gi|1162524127|ref|XP_020412169.1|, gi|1162525709|ref|XP_020412737.1|, gi|1162525779|ref|XP_020412769.1|, gi|1162525970|ref|XP_020412870.1|, gi|1162533678|ref|XP_020415485.1|, gi|1162552798|ref|XP_020417880.1|, gi|1162560772|ref|XP_020420593.1|, gi|1162563131|ref|XP_020421315.1|, gi|1162563385|ref|XP_020421445.1|, gi|1162572543|…	gi|1000936703|ref|XP_015584153.1|, gi|1000946507|ref|XP_015580875.1|, gi|1000966567|ref|XP_015574555.1|, gi|1000968535|ref|XP_015573920.1|, gi|1000974385|ref|XP_015572490.1|, gi|1391281172|ref|XP_025014412.1|, gi|1391283281|ref|XP_025014155.1|, gi|1391286208|ref|XP_025013791.1|, gi|1391292830|ref|XP_025013189.1|	gi|1173753123|ref|XP_020546909.1|, gi|1173792691|ref|XP_020549550.1|, gi|1173795029|ref|XP_020549796.1|, gi|1173808929|ref|XP_020551115.1|, gi|747048312|ref|XP_011070160.1|	gi|1256356740|ref|XP_022680012.1|, gi|1256426789|ref|XP_022680839.1|, gi|1256546277|ref|XP_022682391.1|, gi|514757039|ref|XP_004963682.1|, gi|835915387|ref|XP_012704012.1|	gi|1104532044|ref|XP_019067280.1|, gi|1104537788|ref|XP_019067847.1|, gi|1104537999|ref|XP_019068134.1|, gi|1104606946|ref|XP_019067546.1|, gi|1104607154|ref|XP_019067619.1|, gi|1104611980|ref|XP_019068214.1|, gi|1104618409|ref|XP_019068969.1|, gi|1104621127|ref|XP_019069324.1|, gi|1104636697|ref|XP_010327351.2|, gi|460371264|ref|XP_004231462.1|, gi|460375573|ref|XP_004233579.1|, gi|460383105|ref…	gi|1205933926|ref|XP_021309028.1|, gi|1205934253|ref|XP_002462181.2|, gi|1205953592|ref|XP_021315303.1|, gi|1205961287|ref|XP_021317631.1|, gi|1205966210|ref|XP_021319214.1|, gi|1205973067|ref|XP_021321391.1|, gi|1205973160|ref|XP_021321426.1|, gi|1205973876|ref|XP_021321632.1|, gi|1205982505|ref|XP_021303719.1|, gi|1205987808|ref|XP_021305448.1|, gi|1205988048|ref|XP_021305564.1|	gi|1063459522|ref|XP_017972398.1|, gi|1063459674|ref|XP_017973011.1|, gi|1063459728|ref|XP_017973344.1|, gi|1063475630|ref|XP_017972505.1|, gi|1063482865|ref|XP_017974450.1|, gi|1063482872|ref|XP_017974454.1|, gi|1063482977|ref|XP_017974509.1|, gi|1063508911|ref|XP_017978318.1|, gi|1063513721|ref|XP_017979793.1|, gi|1063513819|ref|XP_017979847.1|, gi|1063518702|ref|XP_017980994.1|, gi|1063518816|…		gi|1104498395|ref|XP_019073169.1|, gi|1104500051|ref|XP_019073645.1|, gi|1104501326|ref|XP_019073990.1|, gi|1104503079|ref|XP_019074130.1|, gi|1104524475|ref|XP_019078445.1|, gi|1104530295|ref|XP_019078945.1|, gi|1104562029|ref|XP_019079892.1|, gi|1104654194|ref|XP_019080808.1|, gi|1104667664|ref|XP_019081934.1|, gi|1105483838|ref|XP_019074375.1|, gi|731376816|ref|XP_010656708.1|, gi|731382102|re…	gi|1036086724|ref|NP_001315261.1|, gi|1162450951|ref|XP_020401490.1|, gi|1162458349|ref|XP_020404635.1|, gi|1162474747|ref|XP_020408873.1|, gi|1162482046|ref|XP_020394706.1|, gi|1162493655|ref|XP_020397987.1|, gi|1315017909|ref|XP_023156573.1|, gi|1315017967|ref|XP_023156583.1|, gi|293334123|ref|NP_001169563.1|, gi|670391769|ref|XP_008676240.1|, gi|670397142|ref|XP_008678744.1|, gi|670434347|ref|…	gi|1190949020|ref|XP_020867739.1|, gi|1190960140|ref|XP_020890732.1|, gi|1190970381|ref|XP_020888529.1|, gi|1190972796|ref|XP_020889487.1|, gi|1190975111|ref|XP_020883429.1|, gi|1190999561|ref|XP_020872418.1|, gi|1191003372|ref|XP_020873964.1|, gi|1191003679|ref|XP_020874084.1|, gi|1191003745|ref|XP_020874113.1|, gi|1191003749|ref|XP_020874115.1|, gi|1191005949|ref|XP_020874985.1|, gi|1191010604|…	gi|15233451|ref|NP_194638.1|	gi|1108789794|ref|XP_010693428.2|, gi|1108795796|ref|XP_019108059.1|, gi|1108817456|ref|XP_019102643.1|, gi|1108863835|ref|XP_019102935.1|, gi|1108867182|ref|XP_019103288.1|, gi|1108869429|ref|XP_019103459.1|, gi|1108876800|ref|XP_019105622.1|, gi|1108887603|ref|XP_019103643.1|, gi|1108888332|ref|XP_019103693.1|, gi|1108888400|ref|XP_019103699.1|, gi|1108889153|ref|XP_019103749.1|, gi|1108889203|…	gi|1079339217|ref|XP_018511412.1|, gi|1079346493|ref|XP_018512650.1|, gi|1079346872|ref|XP_018513012.1|, gi|1079346915|ref|XP_018513096.1|, gi|1079346919|ref|XP_018513101.1|, gi|1079347145|ref|XP_018513328.1|, gi|1079347155|ref|XP_018513354.1|, gi|1079347241|ref|XP_018513431.1|, gi|1079354009|ref|XP_018510720.1|, gi|1079359350|ref|XP_018510856.1|, gi|1079359977|ref|XP_018510925.1|, gi|1079374324|…	gi|1338498715|ref|XP_023644483.1|, gi|1338498729|ref|XP_023644490.1|, gi|1338498847|ref|XP_006304881.2|, gi|1338498893|ref|XP_023644536.1|, gi|1338498897|ref|XP_023644538.1|, gi|1338504276|ref|XP_023645887.1|, gi|1338506581|ref|XP_023632892.1|, gi|1338509525|ref|XP_023643231.1|, gi|1338514109|ref|XP_006301503.2|, gi|1338514124|ref|XP_023644256.1|, gi|1338514252|ref|XP_006300431.2|, gi|1338516184|…	gi|1350195688|ref|XP_024004414.1|, gi|1350196183|ref|XP_024004501.1|, gi|1350196213|ref|XP_024004507.1|, gi|1350198227|ref|XP_024004860.1|, gi|1350198368|ref|XP_024004899.1|, gi|1350198392|ref|XP_024004906.1|, gi|1350198496|ref|XP_024004928.1|, gi|1350198548|ref|XP_024004939.1|, gi|1350219236|ref|XP_024004039.1|, gi|1350219703|ref|XP_024004139.1|, gi|1350222321|ref|XP_024016180.1|, gi|1350222522|…	gi|1117291828|ref|XP_019432892.1|, gi|1117291832|ref|XP_019432893.1|, gi|1117296860|ref|XP_019429320.1|, gi|1117297245|ref|XP_019429431.1|, gi|1117301455|ref|XP_019433895.1|, gi|1117301826|ref|XP_019433997.1|, gi|1117302117|ref|XP_019434024.1|, gi|1117309310|ref|XP_019434636.1|, gi|1117310809|ref|XP_019435061.1|, gi|1117310812|ref|XP_019435063.1|, gi|1117311199|ref|XP_019435175.1|, gi|1117311503|…	gi|1102731841|ref|XP_019051395.1|, gi|1102769100|ref|XP_019053903.1|, gi|1102770307|ref|XP_019054056.1|, gi|1102772319|ref|XP_019054287.1|, gi|1102774636|ref|XP_019054565.1|, gi|719973688|ref|XP_010242531.1|, gi|719979287|ref|XP_010249422.1|, gi|719985379|ref|XP_010251367.1|, gi|719997684|ref|XP_010255174.1|, gi|720000935|ref|XP_010256191.1|, gi|720008775|ref|XP_010258726.1|, gi|720047053|ref|XP_…	gi|1226780260|ref|XP_021855750.1|, gi|1226780276|ref|XP_021855862.1|, gi|1226780707|ref|XP_021857652.1|, gi|1226780759|ref|XP_021857984.1|, gi|1226785581|ref|XP_021842026.1|, gi|1226788656|ref|XP_021843644.1|, gi|1226788660|ref|XP_021843646.1|, gi|1226789194|ref|XP_021843907.1|, gi|1226790036|ref|XP_021844339.1|, gi|1226792313|ref|XP_021845434.1|, gi|1226792426|ref|XP_021845489.1|, gi|1226796052|…	gi|729436416|ref|XP_010520746.1|
OG0000010	gi|1149696738|ref|XP_020195347.1|, gi|1149798160|ref|XP_020159783.1|				gi|1150087155|ref|XP_020229206.1|, gi|1150087335|ref|XP_020229301.1|, gi|1150091561|ref|XP_020231466.1|, gi|1150091563|ref|XP_020231467.1|, gi|1150091565|ref|XP_020231468.1|, gi|1150097560|ref|XP_020234632.1|, gi|1150100707|ref|XP_020236344.1|, gi|1150100763|ref|XP_020236375.1|, gi|1150103472|ref|XP_020237840.1|, gi|1150103492|ref|XP_020237851.1|, gi|1150104619|ref|XP_020238467.1|, gi|1150104660|…	gi|1026028086|ref|XP_016560299.1|, gi|1026028094|ref|XP_016560303.1|, gi|1026040164|ref|XP_016566143.1|, gi|1026040220|ref|XP_016566172.1|, gi|1026040222|ref|XP_016566173.1|, gi|1026040224|ref|XP_016566174.1|, gi|1026042268|ref|XP_016567334.1|, gi|1026042272|ref|XP_016567338.1|, gi|1026042274|ref|XP_016567339.1|, gi|1026052847|ref|XP_016570914.1|, gi|1026052851|ref|XP_016570916.1|, gi|1026056072|…	gi|1227901048|ref|XP_021912658.1|, gi|1227901054|ref|XP_021912661.1|, gi|1227901148|ref|XP_021912706.1|, gi|1227901150|ref|XP_021912707.1|, gi|1227932928|ref|XP_021902335.1|, gi|1227945619|ref|XP_021908835.1|, gi|1227945652|ref|XP_021908853.1|, gi|1227945992|ref|XP_021909027.1|, gi|1227947376|ref|XP_021909738.1|, gi|1227947383|ref|XP_021909742.1|, gi|1227947487|ref|XP_021909799.1|, gi|1227947912|…	gi|502091206|ref|XP_004489476.1|, gi|502104028|ref|XP_004492416.1|, gi|502104384|ref|XP_004492522.1|, gi|502105305|ref|XP_004492774.1|, gi|502127656|ref|XP_004499788.1|, gi|502134153|ref|XP_004502018.1|, gi|502147465|ref|XP_004506793.1|, gi|502155881|ref|XP_004510225.1|, gi|502156368|ref|XP_004510439.1|, gi|502156372|ref|XP_004510441.1|, gi|502156396|ref|XP_004510453.1|, gi|502157100|ref|XP_00451…	gi|1035390748|ref|XP_016901470.1|, gi|1035390753|ref|XP_016901476.1|, gi|1035390755|ref|XP_016901484.1|, gi|1035390757|ref|XP_016901487.1|, gi|1035390782|ref|XP_008455228.2|, gi|1035390786|ref|XP_016901532.1|, gi|1035390792|ref|XP_016901554.1|, gi|1035390814|ref|XP_016901592.1|, gi|1035397522|ref|XP_016899476.1|, gi|1035417406|ref|XP_016902380.1|, gi|1035417619|ref|XP_016902412.1|, gi|1035417625|…	gi|1040821353|ref|XP_017247818.1|, gi|1040822910|ref|XP_017254940.1|, gi|1040827632|ref|XP_017226862.1|, gi|1040827643|ref|XP_017226892.1|, gi|1040827671|ref|XP_017226958.1|, gi|1040829314|ref|XP_017229284.1|, gi|1040831690|ref|XP_017230126.1|, gi|1040831795|ref|XP_017230167.1|, gi|1040833034|ref|XP_017230628.1|, gi|1040834790|ref|XP_017231234.1|, gi|1040835887|ref|XP_017231629.1|, gi|1040838591|…	gi|470106365|ref|XP_004289543.1|, gi|470107840|ref|XP_004290247.1|, gi|470111849|ref|XP_004292155.1|, gi|470112046|ref|XP_004292249.1|, gi|470112622|ref|XP_004292531.1|, gi|470119047|ref|XP_004295629.1|, gi|470120126|ref|XP_004296159.1|, gi|470124410|ref|XP_004298207.1|, gi|470130300|ref|XP_004301041.1|, gi|470130928|ref|XP_004301353.1|, gi|470131822|ref|XP_004301789.1|, gi|470138058|ref|XP_00430…	gi|1050554712|ref|XP_017621790.1|, gi|1050554758|ref|XP_017621812.1|, gi|1050565207|ref|XP_017603119.1|, gi|1050567145|ref|XP_017604156.1|, gi|1050567147|ref|XP_017604157.1|, gi|1050567149|ref|XP_017604158.1|, gi|1050567153|ref|XP_017604160.1|, gi|1050567155|ref|XP_017604161.1|, gi|1050570126|ref|XP_017605823.1|, gi|1050570359|ref|XP_017605947.1|, gi|1050570552|ref|XP_017606046.1|, gi|1050570943|…	gi|1228767660|ref|XP_021970829.1|, gi|1228769601|ref|XP_021977804.1|, gi|1228769999|ref|XP_021979004.1|, gi|1228770001|ref|XP_021979010.1|, gi|1228773015|ref|XP_021991012.1|, gi|1228773049|ref|XP_021991215.1|, gi|1228777406|ref|XP_022013674.1|, gi|1228777421|ref|XP_022013718.1|, gi|1228777431|ref|XP_022013759.1|, gi|1228784263|ref|XP_022027418.1|, gi|1228784438|ref|XP_022027468.1|, gi|1228784457|…	gi|1216927112|ref|XP_021670058.1|, gi|1216928323|ref|XP_021675931.1|, gi|1216928518|ref|XP_021677104.1|, gi|1216928520|ref|XP_021677115.1|, gi|1216933281|ref|XP_021644118.1|, gi|1216935088|ref|XP_021654222.1|, gi|1216936450|ref|XP_021661548.1|, gi|1216936462|ref|XP_021661641.1|, gi|1216936563|ref|XP_021662336.1|, gi|1216936617|ref|XP_021662602.1|, gi|1216936629|ref|XP_021662659.1|, gi|1216945586|…	gi|1340425935|ref|XP_023767854.1|, gi|1340429244|ref|XP_023738650.1|, gi|1340433391|ref|XP_023743987.1|, gi|1340434763|ref|XP_023744652.1|, gi|1340434777|ref|XP_023744659.1|, gi|1340434783|ref|XP_023744662.1|, gi|1340434785|ref|XP_023744663.1|, gi|1340434795|ref|XP_023744668.1|, gi|1340434832|ref|XP_023744687.1|, gi|1340436192|ref|XP_023745331.1|, gi|1340436248|ref|XP_023745364.1|, gi|1340436797|…	gi|1216229332|ref|XP_021602881.1|, gi|1216234773|ref|XP_021622213.1|, gi|1216240630|ref|XP_021603843.1|, gi|1216240632|ref|XP_021603844.1|, gi|1216240880|ref|XP_021603978.1|, gi|1216240888|ref|XP_021603982.1|, gi|1216241008|ref|XP_021604046.1|, gi|1216262664|ref|XP_021615404.1|, gi|1216265482|ref|XP_021616900.1|, gi|1216275567|ref|XP_021622245.1|, gi|1216280916|ref|XP_021625042.1|, gi|1216281024|…	gi|1379594302|ref|XP_024630637.1|, gi|1379594460|ref|XP_013443544.2|, gi|1379594464|ref|XP_024630586.1|, gi|1379595701|ref|XP_024630219.1|, gi|1379595917|ref|XP_024630133.1|, gi|1379595930|ref|XP_024630139.1|, gi|1379595954|ref|XP_024630124.1|, gi|1379595958|ref|XP_024630125.1|, gi|1379595969|ref|XP_024630121.1|, gi|1379596102|ref|XP_024630079.1|, gi|1379596222|ref|XP_024630037.1|, gi|1379596252|…		gi|1025033171|ref|XP_016443215.1|, gi|1025033175|ref|XP_016443216.1|, gi|1025033182|ref|XP_016443218.1|, gi|1025033190|ref|XP_016443220.1|, gi|1025054021|ref|XP_016448320.1|, gi|1025056175|ref|XP_016463294.1|, gi|1025057967|ref|XP_016448802.1|, gi|1025063401|ref|XP_016450178.1|, gi|1025067081|ref|XP_016451077.1|, gi|1025093280|ref|XP_016457588.1|, gi|1025098061|ref|XP_016468479.1|, gi|1025102089|…	gi|1279011965|ref|XP_022865621.1|, gi|1279063663|ref|XP_022893680.1|, gi|1279102733|ref|XP_022875449.1|	gi|593122863|ref|XP_007131638.1|, gi|593252974|ref|XP_007132918.1|, gi|593253343|ref|XP_007132921.1|, gi|593253671|ref|XP_007132922.1|, gi|593259849|ref|XP_007132968.1|, gi|593259920|ref|XP_007132969.1|, gi|593261191|ref|XP_007132995.1|, gi|593262586|ref|XP_007133472.1|, gi|593262908|ref|XP_007133633.1|, gi|593263602|ref|XP_007133979.1|, gi|593263976|ref|XP_007134166.1|, gi|593263992|ref|XP_00713…		gi|1162510198|ref|XP_020409505.1|, gi|1162510204|ref|XP_020409508.1|, gi|1162510300|ref|XP_020409540.1|, gi|1162510868|ref|XP_020409606.1|, gi|1162510870|ref|XP_020409612.1|, gi|1162510878|ref|XP_020409636.1|, gi|1162510884|ref|XP_020409661.1|, gi|1162510886|ref|XP_020409668.1|, gi|1162511126|ref|XP_020410822.1|, gi|1162511207|ref|XP_020411145.1|, gi|1162511814|ref|XP_020413969.1|, gi|1162511816|…	gi|1000944168|ref|XP_015581708.1|, gi|1000949323|ref|XP_015579975.1|, gi|1000953002|ref|XP_015578712.1|, gi|1000956644|ref|XP_015577431.1|, gi|1000959575|ref|XP_002521767.2|, gi|1000969023|ref|XP_015574023.1|, gi|1000969422|ref|XP_015573761.1|, gi|1000980506|ref|XP_015570393.1|, gi|1000984105|ref|XP_015572065.1|, gi|1391274040|ref|XP_025015348.1|, gi|1391275579|ref|XP_025015150.1|, gi|1391276305|…			gi|1104560243|ref|XP_010321493.2|, gi|1104639710|ref|XP_019066547.1|, gi|1444404141|ref|XP_025884749.1|, gi|1444404143|ref|XP_025884750.1|, gi|1444421595|ref|XP_025886958.1|, gi|1444434848|ref|XP_025888661.1|, gi|1444435440|ref|XP_025888731.1|, gi|1444440196|ref|XP_025883917.1|, gi|1444441671|ref|XP_019066548.2|, gi|460365215|ref|XP_004228499.1|, gi|460369101|ref|XP_004230402.1|, gi|460375946|ref…		gi|1063457668|ref|XP_017985370.1|, gi|1063474826|ref|XP_017972263.1|, gi|1063481338|ref|XP_017974110.1|, gi|1063483010|ref|XP_017974525.1|, gi|1063483012|ref|XP_017974526.1|, gi|1063483167|ref|XP_017974579.1|, gi|1063487651|ref|XP_017975415.1|, gi|1063487654|ref|XP_017975416.1|, gi|1063501048|ref|XP_017976187.1|, gi|1063502286|ref|XP_017976508.1|, gi|1063502288|ref|XP_017976509.1|, gi|1063502290|…	gi|1255108355|ref|XP_022632085.1|, gi|1255110382|ref|XP_014523767.2|, gi|1255113299|ref|XP_014490773.2|, gi|1255113694|ref|XP_022633348.1|, gi|1255115113|ref|XP_022633684.1|, gi|1255115534|ref|XP_022633771.1|, gi|1255116036|ref|XP_022633874.1|, gi|1255116119|ref|XP_022633897.1|, gi|1255116147|ref|XP_022633905.1|, gi|1255116548|ref|XP_022634008.1|, gi|1255117647|ref|XP_022635009.1|, gi|1255117654|…	gi|1104497444|ref|XP_019073147.1|, gi|1104497514|ref|XP_019073154.1|, gi|1104499183|ref|XP_019073424.1|, gi|1104499208|ref|XP_010645944.2|, gi|1104499216|ref|XP_019073428.1|, gi|1104499234|ref|XP_019073431.1|, gi|1104499258|ref|XP_019073439.1|, gi|1104499261|ref|XP_019073440.1|, gi|1104499275|ref|XP_019073441.1|, gi|1104499304|ref|XP_019073443.1|, gi|1104499312|ref|XP_010645907.2|, gi|1104499356|…		gi|1190993857|ref|XP_020877774.1|, gi|1190993859|ref|XP_020877775.1|, gi|1190996747|ref|XP_002873889.2|, gi|1191000007|ref|XP_020872601.1|, gi|1191004170|ref|XP_020874292.1|, gi|1191012331|ref|XP_020868172.1|, gi|1191012525|ref|XP_020869027.1|, gi|1191015795|ref|XP_020876204.1|, gi|297791267|ref|XP_002863518.1|, gi|297794603|ref|XP_002865186.1|, gi|297813715|ref|XP_002874741.1|	gi|1063723646|ref|NP_001328447.1|, gi|1063732473|ref|NP_001331467.1|, gi|15234388|ref|NP_192938.1|, gi|15235044|ref|NP_193682.1|, gi|186527047|ref|NP_001119319.1|, gi|22325729|ref|NP_179298.2|		gi|1079380107|ref|XP_018512381.1|, gi|1079404157|ref|XP_018513867.1|, gi|1079443382|ref|XP_018510468.1|, gi|685270354|ref|XP_009126199.1|, gi|685275556|ref|XP_009128771.1|, gi|685286649|ref|XP_009134252.1|, gi|685292151|ref|XP_009137013.1|, gi|685318910|ref|XP_009149798.1|, gi|685326580|ref|XP_009101675.1|, gi|685339467|ref|XP_009106648.1|, gi|685339559|ref|XP_009106683.1|, gi|685341845|ref|XP_00…	gi|1338509977|ref|XP_023643333.1|, gi|1338512248|ref|XP_023643910.1|, gi|1338519634|ref|XP_023641940.1|, gi|1338581747|ref|XP_006283111.2|, gi|1338583161|ref|XP_006285098.2|, gi|1338583177|ref|XP_023634111.1|, gi|1338599790|ref|XP_023635628.1|, gi|1338616799|ref|XP_023642957.1|, gi|565431160|ref|XP_006279889.1|, gi|565462476|ref|XP_006289237.1|, gi|565464436|ref|XP_006290217.1|	gi|1350195100|ref|XP_006414676.2|, gi|1350196636|ref|XP_006414517.2|, gi|1350197847|ref|XP_024004745.1|, gi|1350290702|ref|XP_024009849.1|, gi|1350295880|ref|XP_024010214.1|, gi|1350296462|ref|XP_024010316.1|, gi|567175031|ref|XP_006400310.1|, gi|567220682|ref|XP_006413970.1|, gi|567222092|ref|XP_006414675.1|	gi|1117333401|ref|XP_019442214.1|, gi|1117364042|ref|XP_019458919.1|, gi|1117372680|ref|XP_019459892.1|, gi|1117403823|ref|XP_019465220.1|, gi|1117465937|ref|XP_019425579.1|, gi|1117467809|ref|XP_019415313.1|, gi|1117467811|ref|XP_019415326.1|, gi|1117468003|ref|XP_019417571.1|, gi|1117484411|ref|XP_019435833.1|, gi|1117489099|ref|XP_019436492.1|, gi|1117509611|ref|XP_019441909.1|, gi|1117510309|…	gi|1102769890|ref|XP_019054002.1|, gi|1102769945|ref|XP_019054007.1|, gi|1102769947|ref|XP_019054008.1|, gi|1102769971|ref|XP_019054016.1|, gi|1102769983|ref|XP_019054018.1|, gi|1102770029|ref|XP_019054024.1|, gi|1102770138|ref|XP_019054041.1|, gi|1102770155|ref|XP_019054043.1|, gi|1102788657|ref|XP_019051498.1|, gi|1102792518|ref|XP_019051670.1|, gi|1102794260|ref|XP_019051803.1|, gi|719999292|r…		gi|1103823480|ref|XP_019057329.1|, gi|1103927420|ref|XP_019059595.1|, gi|1103927422|ref|XP_019059596.1|, gi|1103927703|ref|XP_019059627.1|, gi|1103928828|ref|XP_019059762.1|, gi|1103930845|ref|XP_019056468.1|, gi|729294388|ref|XP_010536285.1|, gi|729316754|ref|XP_010532027.1|, gi|729329135|ref|XP_010536050.1|, gi|729329361|ref|XP_010536126.1|, gi|729329484|ref|XP_010536163.1|, gi|729334454|ref|XP…
OG0000011	gi|1149696549|ref|XP_020191053.1|, gi|1149697789|ref|XP_020200883.1|, gi|1149708746|ref|XP_020180466.1|, gi|1149711073|ref|XP_020181597.1|, gi|1149711377|ref|XP_020181755.1|, gi|1149716865|ref|XP_020184441.1|, gi|1149717846|ref|XP_020184919.1|, gi|1149719186|ref|XP_020185589.1|, gi|1149737318|ref|XP_020192841.1|, gi|1149740559|ref|XP_020194056.1|, gi|1149763612|ref|XP_020147085.1|, gi|1149776323|…	gi|1147544699|ref|XP_020080065.1|, gi|1147544798|ref|XP_020080113.1|, gi|1147545080|ref|XP_020080258.1|, gi|1147545108|ref|XP_020080271.1|, gi|1147545171|ref|XP_020080299.1|, gi|1147545224|ref|XP_020080318.1|, gi|1147545381|ref|XP_020080382.1|, gi|1147545625|ref|XP_020080494.1|, gi|1147545661|ref|XP_020080513.1|, gi|1147545667|ref|XP_020080516.1|, gi|1147545755|ref|XP_020080555.1|, gi|1147545828|…	gi|1150668952|ref|XP_020249819.1|, gi|1150669474|ref|XP_020250079.1|, gi|1150670807|ref|XP_020250750.1|, gi|1150671298|ref|XP_020250998.1|, gi|1150671539|ref|XP_020251103.1|, gi|1150673165|ref|XP_020252369.1|, gi|1150673618|ref|XP_020255370.1|, gi|1150673664|ref|XP_020255703.1|, gi|1150673778|ref|XP_020256615.1|, gi|1150674508|ref|XP_020262430.1|, gi|1150674582|ref|XP_020262967.1|, gi|1150674778|…	gi|1371067686|ref|XP_024315542.1|, gi|1371089598|ref|XP_024310357.1|, gi|1371094310|ref|XP_024311250.1|, gi|1371097259|ref|XP_024311815.1|, gi|721628816|ref|XP_010229852.1|, gi|721629412|ref|XP_010230006.1|	gi|1150087349|ref|XP_020229309.1|, gi|1150087890|ref|XP_020229588.1|, gi|1150089721|ref|XP_020230535.1|, gi|1150090738|ref|XP_020231057.1|, gi|1150090997|ref|XP_020231180.1|, gi|1150095441|ref|XP_020233469.1|, gi|1150095447|ref|XP_020233473.1|, gi|1150095843|ref|XP_020233689.1|, gi|1150096278|ref|XP_020233932.1|, gi|1150097138|ref|XP_020234404.1|, gi|1150097661|ref|XP_020234686.1|, gi|1150097707|…	gi|1026001826|ref|XP_016552807.1|, gi|1026009486|ref|XP_016556469.1|, gi|1026032229|ref|XP_016562301.1|, gi|1026052701|ref|XP_016570819.1|, gi|1026059918|ref|XP_016574448.1|, gi|1026062581|ref|XP_016575676.1|, gi|1026068939|ref|XP_016578895.1|, gi|1026069345|ref|XP_016579141.1|, gi|1026074649|ref|XP_016581677.1|, gi|1026082951|ref|XP_016540777.1|, gi|1026083019|ref|XP_016540819.1|, gi|1026088422|…	gi|1227892780|ref|XP_021911178.1|, gi|1227893942|ref|XP_021911099.1|, gi|1227896358|ref|XP_021894340.1|, gi|1227896882|ref|XP_021897241.1|, gi|1227897850|ref|XP_021902536.1|, gi|1227902220|ref|XP_021887272.1|, gi|1227913149|ref|XP_021892914.1|, gi|1227919923|ref|XP_021895587.1|, gi|1227927453|ref|XP_021899486.1|	gi|502080483|ref|XP_004486578.1|, gi|502080486|ref|XP_004486579.1|, gi|502086044|ref|XP_004488091.1|, gi|502087758|ref|XP_004488633.1|, gi|502095272|ref|XP_004490415.1|, gi|502095889|ref|XP_004490562.1|, gi|502096514|ref|XP_004490766.1|, gi|502102156|ref|XP_004491986.1|, gi|502114430|ref|XP_004494956.1|, gi|502122990|ref|XP_004497962.1|, gi|502127410|ref|XP_004499698.1|, gi|502141518|ref|XP_00450…	gi|1035400165|ref|XP_016899851.1|, gi|1035400178|ref|XP_016899855.1|, gi|1035403525|ref|XP_016900338.1|, gi|1035406813|ref|XP_016900827.1|, gi|1035410535|ref|XP_016901381.1|, gi|1035410544|ref|XP_016901385.1|, gi|1035420491|ref|XP_016902778.1|, gi|1035424270|ref|XP_016903324.1|, gi|659072250|ref|XP_008464373.1|, gi|659083337|ref|XP_008442300.1|, gi|659095113|ref|XP_008448403.1|, gi|659113911|ref|…	gi|1040811168|ref|XP_017227508.1|, gi|1040811258|ref|XP_017227548.1|, gi|1040811297|ref|XP_017227566.1|, gi|1040811308|ref|XP_017227572.1|, gi|1040811323|ref|XP_017227580.1|, gi|1040811468|ref|XP_017227640.1|, gi|1040811512|ref|XP_017227658.1|, gi|1040811916|ref|XP_017227832.1|, gi|1040811920|ref|XP_017227834.1|, gi|1040811922|ref|XP_017227835.1|, gi|1040812097|ref|XP_017227915.1|, gi|1040812199|…	gi|470106058|ref|XP_004289393.1|, gi|470113514|ref|XP_004292968.1|, gi|470113678|ref|XP_004293048.1|, gi|470113768|ref|XP_004293092.1|, gi|470120333|ref|XP_004296259.1|, gi|470124579|ref|XP_004298289.1|, gi|470130212|ref|XP_004300999.1|, gi|470147513|ref|XP_004309338.1|, gi|470148876|ref|XP_004309973.1|, gi|764521540|ref|XP_011470265.1|, gi|764522408|ref|XP_011457388.1|, gi|764543203|ref|XP_01145…	gi|1050552572|ref|XP_017620862.1|, gi|1050552795|ref|XP_017620974.1|, gi|1050553015|ref|XP_017621086.1|, gi|1050553185|ref|XP_017621178.1|, gi|1050553379|ref|XP_017621238.1|, gi|1050553685|ref|XP_017621398.1|, gi|1050554504|ref|XP_017621697.1|, gi|1050555019|ref|XP_017621898.1|, gi|1050555101|ref|XP_017621944.1|, gi|1050555219|ref|XP_017620759.1|, gi|1050555298|ref|XP_017640359.1|, gi|1050558093|…	gi|1228761933|ref|XP_022026096.1|, gi|1228762791|ref|XP_021974642.1|, gi|1228763335|ref|XP_022007052.1|, gi|1228763919|ref|XP_022027942.1|, gi|1228765110|ref|XP_022034744.1|, gi|1228765460|ref|XP_022036462.1|, gi|1228773053|ref|XP_021991229.1|, gi|1228774325|ref|XP_021999691.1|, gi|1228774393|ref|XP_022000073.1|, gi|1228774835|ref|XP_022003163.1|, gi|1228791385|ref|XP_022030366.1|, gi|1228791535|…	gi|1216935159|ref|XP_021654665.1|, gi|1216936705|ref|XP_021663043.1|, gi|1216938818|ref|XP_021665482.1|, gi|1216941109|ref|XP_021666693.1|, gi|1216945703|ref|XP_021669054.1|, gi|1216947366|ref|XP_021669903.1|, gi|1216952799|ref|XP_021672732.1|, gi|1216963439|ref|XP_021678267.1|, gi|1216969724|ref|XP_021681544.1|, gi|1216975322|ref|XP_021684442.1|, gi|1216978827|ref|XP_021686252.1|, gi|1216986957|…	gi|1340422305|ref|XP_023750602.1|, gi|1340428527|ref|XP_023735251.1|, gi|1340430735|ref|XP_023745419.1|, gi|1340430892|ref|XP_023746169.1|, gi|1340434978|ref|XP_023744753.1|, gi|1340440915|ref|XP_023750592.1|, gi|1340441402|ref|XP_023750831.1|, gi|1340441948|ref|XP_023751081.1|, gi|1340442966|ref|XP_023751563.1|, gi|1340449561|ref|XP_023754690.1|, gi|1340451035|ref|XP_023747769.1|, gi|1340451127|…	gi|1216228699|ref|XP_021602538.1|, gi|1216231548|ref|XP_021606053.1|, gi|1216234316|ref|XP_021619914.1|, gi|1216234998|ref|XP_021623419.1|, gi|1216239930|ref|XP_021603490.1|, gi|1216248056|ref|XP_021607673.1|, gi|1216250543|ref|XP_021609019.1|, gi|1216256401|ref|XP_021612126.1|, gi|1216262900|ref|XP_021615527.1|, gi|1216272501|ref|XP_021620619.1|, gi|1216274298|ref|XP_021621571.1|, gi|1216284392|…	gi|1379594521|ref|XP_024630569.1|, gi|1379594943|ref|XP_024630433.1|, gi|1379594966|ref|XP_024630423.1|, gi|1379595100|ref|XP_024630389.1|, gi|1379595228|ref|XP_024630348.1|, gi|1379595231|ref|XP_024630347.1|, gi|1379596204|ref|XP_024630046.1|, gi|1379596210|ref|XP_024630044.1|, gi|1379596325|ref|XP_024630001.1|, gi|1379596349|ref|XP_024629991.1|, gi|1379596392|ref|XP_024629981.1|, gi|1379597150|…	gi|1091625922|ref|XP_018676981.1|, gi|1091628435|ref|XP_018677297.1|, gi|1091629873|ref|XP_018677435.1|, gi|1091747624|ref|XP_018685043.1|, gi|695044776|ref|XP_009410153.1|	gi|1025017978|ref|XP_016441954.1|, gi|1025026103|ref|XP_016442671.1|, gi|1025030218|ref|XP_016476577.1|, gi|1025039147|ref|XP_016444681.1|, gi|1025041930|ref|XP_016445374.1|, gi|1025068998|ref|XP_016451559.1|, gi|1025073932|ref|XP_016452766.1|, gi|1025079902|ref|XP_016454269.1|, gi|1025080215|ref|XP_016454349.1|, gi|1025083488|ref|XP_016455149.1|, gi|1025085442|ref|XP_016455631.1|, gi|1025091230|…	gi|1278992986|ref|XP_022850735.1|, gi|1278993998|ref|XP_022851250.1|, gi|1278994254|ref|XP_022851372.1|, gi|1278994408|ref|XP_022851446.1|, gi|1278994521|ref|XP_022851499.1|, gi|1278996256|ref|XP_022851688.1|, gi|1278997003|ref|XP_022852051.1|, gi|1278997988|ref|XP_022859217.1|, gi|1278998294|ref|XP_022859365.1|, gi|1278998593|ref|XP_022859515.1|, gi|1278999421|ref|XP_022859941.1|, gi|1279000096|…		gi|1052170436|ref|XP_017696521.1|, gi|1052174663|ref|XP_017697441.1|, gi|1052184258|ref|XP_017699172.1|, gi|1052197526|ref|XP_008808537.2|, gi|1052198141|ref|XP_017701635.1|, gi|1052200797|ref|XP_017702114.1|, gi|1052207374|ref|XP_008779360.2|, gi|1052207659|ref|XP_017696545.1|, gi|1052207811|ref|XP_017696584.1|, gi|672128161|ref|XP_008787560.1|, gi|672138253|ref|XP_008792877.1|, gi|672140981|ref…	gi|1162523858|ref|XP_020412075.1|, gi|1162525853|ref|XP_020412808.1|, gi|1162526014|ref|XP_020412891.1|, gi|1162526762|ref|XP_020413174.1|, gi|1162552906|ref|XP_020417922.1|, gi|1162562971|ref|XP_020421244.1|, gi|1162572706|ref|XP_020424580.1|, gi|1162578071|ref|XP_020426342.1|, gi|1162578623|ref|XP_020426515.1|, gi|1162578699|ref|XP_020426559.1|	gi|1000948095|ref|XP_015580371.1|, gi|1000964091|ref|XP_015575330.1|, gi|1000972122|ref|XP_015573192.1|, gi|1000974082|ref|XP_015572656.1|, gi|1000974156|ref|XP_015572647.1|	gi|1173753131|ref|XP_020546911.1|, gi|1173753974|ref|XP_020547080.1|, gi|1173754026|ref|XP_020547091.1|, gi|747041208|ref|XP_011071700.1|, gi|747049336|ref|XP_011070710.1|, gi|747077590|ref|XP_011085922.1|, gi|747088657|ref|XP_011091930.1|, gi|747091266|ref|XP_011093358.1|, gi|747105211|ref|XP_011100875.1|, gi|747105584|ref|XP_011101073.1|, gi|747105979|ref|XP_011101269.1|, gi|747107244|ref|XP_01…	gi|1256348226|ref|XP_022679864.1|, gi|1256355393|ref|XP_022679992.1|, gi|1256457352|ref|XP_022681217.1|, gi|1256671292|ref|XP_022685502.1|, gi|835926159|ref|XP_012699048.1|, gi|955714724|ref|XP_014660173.1|	gi|1104530941|ref|XP_019067249.1|, gi|1104537658|ref|XP_019067675.1|, gi|1104618317|ref|XP_019068930.1|, gi|1104627672|ref|XP_019070259.1|, gi|1104627680|ref|XP_019070262.1|, gi|1104627682|ref|XP_019070263.1|, gi|1104633680|ref|XP_019071090.1|, gi|1104636701|ref|XP_019071457.1|, gi|1104642348|ref|XP_019066964.1|, gi|1444397950|ref|XP_025884612.1|, gi|1444398091|ref|XP_025884646.1|, gi|1444399781|…	gi|1205918878|ref|XP_021306969.1|, gi|1205918916|ref|XP_021307078.1|, gi|1205919024|ref|XP_021307469.1|, gi|1205919046|ref|XP_021307533.1|, gi|1205934026|ref|XP_021309070.1|, gi|1205934069|ref|XP_021309092.1|, gi|1205942805|ref|XP_021311833.1|, gi|1205942828|ref|XP_021311845.1|, gi|1205942830|ref|XP_021311846.1|, gi|1205942940|ref|XP_021311891.1|, gi|1205943166|ref|XP_021311986.1|, gi|1205953139|…	gi|1063459272|ref|XP_017971646.1|, gi|1063467889|ref|XP_017970272.1|, gi|1063468288|ref|XP_017970427.1|, gi|1063476049|ref|XP_017972679.1|, gi|1063482471|ref|XP_017974363.1|, gi|1063482914|ref|XP_017974475.1|, gi|1063482928|ref|XP_017974483.1|, gi|1063483036|ref|XP_017974536.1|, gi|1063491220|ref|XP_017982213.1|, gi|1063491259|ref|XP_017982220.1|, gi|1063502114|ref|XP_017976442.1|, gi|1063502410|…	gi|1255123695|ref|XP_022634432.1|, gi|1255146535|ref|XP_022637463.1|, gi|1255148564|ref|XP_022637932.1|, gi|1255172279|ref|XP_022631338.1|, gi|950927509|ref|XP_014494238.1|, gi|950927863|ref|XP_014495441.1|, gi|950927867|ref|XP_014495463.1|, gi|950928106|ref|XP_014496196.1|, gi|950928564|ref|XP_014498271.1|, gi|950929411|ref|XP_014502029.1|, gi|950938953|ref|XP_014524229.1|, gi|950939135|ref|XP_0…	gi|1104497238|ref|XP_019073130.1|, gi|1104498989|ref|XP_019073391.1|, gi|1104516955|ref|XP_019078560.1|, gi|1104517046|ref|XP_019078709.1|, gi|1104566917|ref|XP_019080097.1|, gi|1104655382|ref|XP_019080949.1|, gi|1104681748|ref|XP_010644776.2|, gi|1105486089|ref|XP_019074843.1|, gi|1105489039|ref|XP_019075446.1|, gi|1105491815|ref|XP_019076014.1|, gi|731374895|ref|XP_010653809.1|, gi|731384316|re…	gi|1162441404|ref|XP_020397749.1|, gi|1162441442|ref|XP_020397815.1|, gi|1162441459|ref|XP_020397858.1|, gi|1162441532|ref|XP_020398123.1|, gi|1162446212|ref|XP_020402659.1|, gi|1162449092|ref|XP_020400887.1|, gi|1162458192|ref|XP_020404564.1|, gi|1162458221|ref|XP_020404577.1|, gi|1162458528|ref|XP_020404713.1|, gi|1162465338|ref|XP_020406442.1|, gi|1162470135|ref|XP_020407672.1|, gi|1162470137|…	gi|1191015646|ref|XP_020875554.1|		gi|1108778818|ref|XP_019107659.1|, gi|1108787768|ref|XP_019107862.1|, gi|1108789172|ref|XP_019107893.1|, gi|1108807949|ref|XP_019108258.1|, gi|1108811686|ref|XP_019108328.1|, gi|1108864369|ref|XP_019103040.1|, gi|1108866049|ref|XP_019103198.1|, gi|1108868259|ref|XP_019103379.1|, gi|1108869052|ref|XP_019103425.1|, gi|1108888110|ref|XP_019103678.1|, gi|1108888591|ref|XP_019103714.1|, gi|1108888895|…	gi|1079343598|ref|XP_018508950.1|, gi|1079359732|ref|XP_018510894.1|, gi|1079423572|ref|XP_018508385.1|, gi|685342317|ref|XP_009107725.1|, gi|685360536|ref|XP_009114764.1|, gi|685381159|ref|XP_009123183.1|	gi|1338513966|ref|XP_023644207.1|, gi|1338582335|ref|XP_023633969.1|, gi|1338584194|ref|XP_023634332.1|, gi|1338628766|ref|XP_023634523.1|, gi|1338633058|ref|XP_023645695.1|, gi|1338633724|ref|XP_023633777.1|	gi|1350219211|ref|XP_024004032.1|, gi|1350243724|ref|XP_024014531.1|, gi|1350245462|ref|XP_024014692.1|, gi|1350263864|ref|XP_024011334.1|, gi|1350321900|ref|XP_024007232.1|, gi|1350329079|ref|XP_024006436.1|, gi|1350331052|ref|XP_024015078.1|, gi|1350331088|ref|XP_024015172.1|, gi|1350348316|ref|XP_024009753.1|	gi|1117310638|ref|XP_019435009.1|		gi|1226778546|ref|XP_021848160.1|, gi|1226782028|ref|XP_021863713.1|, gi|1226784249|ref|XP_021840519.1|, gi|1226784272|ref|XP_021840630.1|, gi|1226784630|ref|XP_021841541.1|, gi|1226784762|ref|XP_021841608.1|, gi|1226784829|ref|XP_021841643.1|, gi|1226784839|ref|XP_021841648.1|, gi|1226791233|ref|XP_021844916.1|, gi|1226791408|ref|XP_021845003.1|, gi|1226793753|ref|XP_021846159.1|, gi|1226795520|…	gi|1103826063|ref|XP_019059734.1|, gi|1103904810|ref|XP_019056846.1|, gi|1103906932|ref|XP_019056976.1|, gi|1103907007|ref|XP_019056999.1|, gi|1103908745|ref|XP_019057333.1|, gi|1103910374|ref|XP_019057525.1|, gi|1103916662|ref|XP_019058220.1|, gi|1103916671|ref|XP_019058222.1|, gi|1103916698|ref|XP_019058229.1|, gi|1103921927|ref|XP_019058865.1|, gi|1103921971|ref|XP_019058873.1|, gi|1103924316|…
OG0000012	gi|1149698255|ref|XP_020147474.1|, gi|1149700678|ref|XP_020159146.1|, gi|1149700680|ref|XP_020159152.1|, gi|1149701647|ref|XP_020163648.1|, gi|1149704970|ref|XP_020178620.1|, gi|1149705765|ref|XP_020178995.1|, gi|1149709852|ref|XP_020180997.1|, gi|1149713330|ref|XP_020182704.1|, gi|1149713541|ref|XP_020182806.1|, gi|1149715124|ref|XP_020183597.1|, gi|1149715391|ref|XP_020183738.1|, gi|1149722679|…	gi|1147554841|ref|XP_020100524.1|, gi|1147609636|ref|XP_020108830.1|	gi|1150673447|ref|XP_020254258.1|, gi|1150674178|ref|XP_020259552.1|, gi|1150674403|ref|XP_020261395.1|, gi|1150675082|ref|XP_020266437.1|, gi|1150685537|ref|XP_020253916.1|, gi|1150694857|ref|XP_020258339.1|, gi|1150695563|ref|XP_020258728.1|, gi|1150703792|ref|XP_020262604.1|, gi|1150711548|ref|XP_020266440.1|, gi|1150711762|ref|XP_020266564.1|, gi|1150711951|ref|XP_020266666.1|, gi|1150712208|…	gi|1371038814|ref|XP_024312396.1|, gi|1371039117|ref|XP_024313169.1|, gi|1371067892|ref|XP_024315562.1|, gi|1371073466|ref|XP_024316454.1|, gi|1371077099|ref|XP_024317245.1|, gi|1371086071|ref|XP_024318915.1|, gi|1371089581|ref|XP_024310349.1|, gi|1371097387|ref|XP_024311861.1|, gi|721629334|ref|XP_010229985.1|, gi|721629643|ref|XP_010230059.1|, gi|721629971|ref|XP_010230137.1|, gi|721688073|ref|…	gi|1150087678|ref|XP_020229486.1|, gi|1150091071|ref|XP_020231218.1|, gi|1150093644|ref|XP_020232543.1|, gi|1150102400|ref|XP_020237275.1|, gi|1150107027|ref|XP_020239775.1|, gi|1150111380|ref|XP_020203222.1|, gi|1150114530|ref|XP_020204918.1|, gi|1150153948|ref|XP_020219292.1|, gi|1150164060|ref|XP_020224666.1|	gi|1026008154|ref|XP_016555847.1|, gi|1026010975|ref|XP_016557171.1|, gi|1026011863|ref|XP_016547653.1|, gi|1026011955|ref|XP_016563127.1|, gi|1026012007|ref|XP_016568934.1|, gi|1026012009|ref|XP_016569034.1|, gi|1026012059|ref|XP_016572845.1|, gi|1026012187|ref|XP_016539127.1|, gi|1026012333|ref|XP_016551720.1|, gi|1026012557|ref|XP_016558754.1|, gi|1026012561|ref|XP_016558785.1|, gi|1026012563|…		gi|502089582|ref|XP_004488955.1|, gi|502094965|ref|XP_004490339.1|, gi|502102437|ref|XP_004492075.1|, gi|502121326|ref|XP_004497270.1|, gi|502142424|ref|XP_004504951.1|, gi|502160783|ref|XP_004511895.1|, gi|502169091|ref|XP_004514535.1|, gi|502178421|ref|XP_004516249.1|, gi|502181910|ref|XP_004516905.1|, gi|828291169|ref|XP_012574391.1|, gi|828294635|ref|XP_004490282.2|, gi|828307142|ref|XP_00449…	gi|1035415382|ref|XP_016902101.1|, gi|659071536|ref|XP_008460471.1|, gi|659096620|ref|XP_008449194.1|, gi|659114603|ref|XP_008457138.1|, gi|659125965|ref|XP_008462942.1|, gi|659131364|ref|XP_008465647.1|	gi|1040812448|ref|XP_017228068.1|, gi|1040813562|ref|XP_017228653.1|, gi|1040821247|ref|XP_017247065.1|, gi|1040821249|ref|XP_017247077.1|, gi|1040821423|ref|XP_017248240.1|, gi|1040821436|ref|XP_017248347.1|, gi|1040821439|ref|XP_017248360.1|, gi|1040821483|ref|XP_017248635.1|, gi|1040821497|ref|XP_017248706.1|, gi|1040821500|ref|XP_017248713.1|, gi|1040821506|ref|XP_017248744.1|, gi|1040821509|…	gi|470106175|ref|XP_004289450.1|, gi|470106185|ref|XP_004289455.1|, gi|470113741|ref|XP_004293079.1|, gi|470119220|ref|XP_004295713.1|, gi|470124087|ref|XP_004298048.1|, gi|470124117|ref|XP_004298063.1|, gi|470138269|ref|XP_004304880.1|, gi|470138271|ref|XP_004304881.1|, gi|470140396|ref|XP_004305926.1|, gi|470145344|ref|XP_004308301.1|, gi|470147171|ref|XP_004309189.1|, gi|764522945|ref|XP_01145…	gi|1050554550|ref|XP_017621719.1|, gi|1050567927|ref|XP_017604620.1|, gi|1050592954|ref|XP_017617872.1|, gi|1050604570|ref|XP_017624765.1|, gi|1050605038|ref|XP_017625042.1|, gi|1050619509|ref|XP_017632544.1|, gi|1050634618|ref|XP_017640358.1|, gi|1050642214|ref|XP_017644313.1|, gi|1050648755|ref|XP_017647738.1|, gi|1050648919|ref|XP_017647829.1|, gi|1050649131|ref|XP_017647950.1|	gi|1228763367|ref|XP_022008847.1|, gi|1228763869|ref|XP_022027546.1|, gi|1228763973|ref|XP_022028337.1|, gi|1228764782|ref|XP_022033295.1|, gi|1228765184|ref|XP_022035076.1|, gi|1228769079|ref|XP_021975704.1|, gi|1228773755|ref|XP_021996025.1|, gi|1228773967|ref|XP_021997455.1|, gi|1228774493|ref|XP_022000871.1|, gi|1228774679|ref|XP_022002210.1|, gi|1228774755|ref|XP_022002715.1|, gi|1228774987|…	gi|1216925604|ref|XP_021641826.1|, gi|1216933012|ref|XP_021642509.1|, gi|1216933044|ref|XP_021642688.1|, gi|1216933133|ref|XP_021643230.1|, gi|1216943360|ref|XP_021667822.1|, gi|1216946644|ref|XP_021669529.1|, gi|1216953675|ref|XP_021673198.1|, gi|1216974588|ref|XP_021684077.1|, gi|1216974590|ref|XP_021684078.1|, gi|1216975893|ref|XP_021684724.1|, gi|1216976941|ref|XP_021685260.1|, gi|1216980216|…	gi|1340421306|ref|XP_023754891.1|, gi|1340422607|ref|XP_023752114.1|, gi|1340423429|ref|XP_023755980.1|, gi|1340424047|ref|XP_023758876.1|, gi|1340424049|ref|XP_023758897.1|, gi|1340424277|ref|XP_023760064.1|, gi|1340426819|ref|XP_023772137.1|, gi|1340426825|ref|XP_023772192.1|, gi|1340427698|ref|XP_023731068.1|, gi|1340428521|ref|XP_023735217.1|, gi|1340429439|ref|XP_023739577.1|, gi|1340429866|…	gi|1216229284|ref|XP_021602855.1|, gi|1216231574|ref|XP_021606252.1|, gi|1216264857|ref|XP_021616557.1|, gi|1216274028|ref|XP_021621410.1|, gi|1216280789|ref|XP_021624967.1|, gi|1216280936|ref|XP_021625057.1|, gi|1216283757|ref|XP_021626552.1|, gi|1216293672|ref|XP_021631800.1|, gi|1216293674|ref|XP_021631801.1|, gi|1216302076|ref|XP_021593079.1|, gi|1216306016|ref|XP_021595180.1|, gi|1216306020|…	gi|1379594391|ref|XP_024630618.1|, gi|1379594541|ref|XP_024630564.1|, gi|1379595459|ref|XP_024630286.1|, gi|1379595577|ref|XP_024630256.1|, gi|1379598965|ref|XP_024632181.1|, gi|1379600506|ref|XP_024634822.1|, gi|1379606309|ref|XP_024630704.1|, gi|1379606386|ref|XP_024630740.1|, gi|1379608948|ref|XP_024631479.1|, gi|1379611702|ref|XP_024632167.1|, gi|1379611745|ref|XP_024632182.1|, gi|1379611861|…		gi|1025024167|ref|XP_016442270.1|, gi|1025024171|ref|XP_016442271.1|, gi|1025025141|ref|XP_016442450.1|, gi|1025026752|ref|XP_016454524.1|, gi|1025028171|ref|XP_016456177.1|, gi|1025028174|ref|XP_016456189.1|, gi|1025029666|ref|XP_016462590.1|, gi|1025029669|ref|XP_016462682.1|, gi|1025029909|ref|XP_016468364.1|, gi|1025030317|ref|XP_016479004.1|, gi|1025031435|ref|XP_016495141.1|, gi|1025032011|…	gi|1278992982|ref|XP_022850733.1|, gi|1278993655|ref|XP_022851075.1|, gi|1278994648|ref|XP_022858370.1|, gi|1278995215|ref|XP_022858664.1|, gi|1278995866|ref|XP_022858999.1|, gi|1278996732|ref|XP_022851929.1|, gi|1278997058|ref|XP_022852078.1|, gi|1278997678|ref|XP_022859060.1|, gi|1278997702|ref|XP_022859072.1|, gi|1278997791|ref|XP_022859117.1|, gi|1278997864|ref|XP_022859153.1|, gi|1278998031|…			gi|1162510786|ref|XP_020423491.1|, gi|1162510794|ref|XP_020424003.1|, gi|1162510908|ref|XP_007221286.2|, gi|1162510969|ref|XP_020410092.1|, gi|1162511000|ref|XP_020410230.1|, gi|1162511002|ref|XP_020410235.1|, gi|1162511045|ref|XP_020410464.1|, gi|1162511094|ref|XP_020410642.1|, gi|1162511194|ref|XP_020411107.1|, gi|1162511235|ref|XP_020411270.1|, gi|1162511319|ref|XP_020411638.1|, gi|1162511437|…			gi|1256242307|ref|XP_022679681.1|, gi|1256287232|ref|XP_022683889.1|, gi|1256307573|ref|XP_022679069.1|, gi|1256357100|ref|XP_022680022.1|, gi|1256358762|ref|XP_022680052.1|, gi|1256363994|ref|XP_022680093.1|, gi|1256390111|ref|XP_004957370.3|, gi|1256442984|ref|XP_022680979.1|, gi|1256447902|ref|XP_022681041.1|, gi|1256459139|ref|XP_022681255.1|, gi|1256499387|ref|XP_022681621.1|, gi|1256546017|…	gi|1104636744|ref|XP_019071477.1|, gi|1444432874|ref|XP_025888397.1|, gi|460403658|ref|XP_004247306.1|	gi|1205917940|ref|XP_021306313.1|, gi|1205917944|ref|XP_021306315.1|, gi|1205919281|ref|XP_002467835.2|, gi|1205921970|ref|XP_021317243.1|, gi|1205925133|ref|XP_021305966.1|, gi|1205925838|ref|XP_021306563.1|, gi|1205939949|ref|XP_021310965.1|, gi|1205943168|ref|XP_021311987.1|, gi|1205950759|ref|XP_021314372.1|, gi|1205951466|ref|XP_021314582.1|, gi|1205953231|ref|XP_002453726.2|, gi|1205955217|…	gi|1063468344|ref|XP_017970455.1|, gi|1063502356|ref|XP_017976536.1|			gi|1162449348|ref|XP_020401007.1|, gi|1162449566|ref|XP_020401107.1|, gi|1162451627|ref|XP_020401634.1|, gi|1162451632|ref|XP_020401636.1|, gi|1162455033|ref|XP_020403737.1|, gi|1162455035|ref|XP_020403738.1|, gi|1162457972|ref|XP_020404461.1|, gi|1162458259|ref|XP_020404594.1|, gi|1162458568|ref|XP_020404730.1|, gi|1162464319|ref|XP_020406139.1|, gi|1162465656|ref|XP_020406573.1|, gi|1162469431|…	gi|1191008574|ref|XP_020879516.1|	gi|15217523|ref|NP_174994.1|, gi|15221982|ref|NP_173360.1|, gi|15222347|ref|NP_174954.1|, gi|15228706|ref|NP_189591.1|, gi|15230069|ref|NP_189620.1|, gi|15230070|ref|NP_189621.1|, gi|15233987|ref|NP_192704.1|, gi|238479193|ref|NP_001154499.1|, gi|238479936|ref|NP_001154654.1|, gi|238479945|ref|NP_001154657.1|	gi|1108803607|ref|XP_019108188.1|, gi|1108888900|ref|XP_019103731.1|, gi|1108892602|ref|XP_019103886.1|, gi|1108941359|ref|XP_019105859.1|, gi|1108964778|ref|XP_019106794.1|, gi|731312322|ref|XP_010673689.1|, gi|731312324|ref|XP_010673699.1|, gi|731313092|ref|XP_010677877.1|, gi|731313108|ref|XP_010678027.1|, gi|731313309|ref|XP_010679500.1|, gi|731313789|ref|XP_010682109.1|, gi|731317012|ref|XP_…	gi|1079351970|ref|XP_018508840.1|, gi|1079389136|ref|XP_018512898.1|, gi|1079416750|ref|XP_018515304.1|, gi|1079437094|ref|XP_018509909.1|, gi|685261400|ref|XP_009145085.1|, gi|685262961|ref|XP_009102246.1|, gi|685275113|ref|XP_009128538.1|, gi|685292670|ref|XP_009137268.1|, gi|685292674|ref|XP_009137270.1|, gi|685295473|ref|XP_009138601.1|, gi|685297037|ref|XP_009139342.1|, gi|685309109|ref|XP_0…	gi|1338519545|ref|XP_023641904.1|, gi|1338519561|ref|XP_023641912.1|, gi|1338520032|ref|XP_023642043.1|, gi|1338527313|ref|XP_023640340.1|, gi|1338627011|ref|XP_023633335.1|	gi|1350198076|ref|XP_024004806.1|, gi|1350288954|ref|XP_024010671.1|, gi|1350348450|ref|XP_024010073.1|, gi|567164776|ref|XP_006397382.1|	gi|1117301850|ref|XP_019434004.1|, gi|1117313140|ref|XP_019429719.1|, gi|1117314859|ref|XP_019430202.1|, gi|1117314937|ref|XP_019430224.1|, gi|1117373087|ref|XP_019460028.1|, gi|1117373280|ref|XP_019460090.1|, gi|1117425948|ref|XP_019416387.1|, gi|1117425951|ref|XP_019416388.1|, gi|1117425953|ref|XP_019416389.1|, gi|1117436110|ref|XP_019418495.1|, gi|1117467691|ref|XP_019413768.1|, gi|1117467763|…		gi|1226780332|ref|XP_021856136.1|, gi|1226791027|ref|XP_021844833.1|, gi|1226791275|ref|XP_021844935.1|, gi|1226791277|ref|XP_021844936.1|, gi|1226791293|ref|XP_021844945.1|, gi|1226792234|ref|XP_021845403.1|, gi|1226792236|ref|XP_021845404.1|, gi|1226793772|ref|XP_021846171.1|, gi|1226795023|ref|XP_021846813.1|, gi|1226800051|ref|XP_021849310.1|, gi|1226800053|ref|XP_021849311.1|, gi|1226803741|…	gi|1103826053|ref|XP_019059728.1|, gi|1103826461|ref|XP_019056397.1|, gi|1103930482|ref|XP_019056423.1|, gi|729300386|ref|XP_010558817.1|, gi|729354230|ref|XP_010544484.1|, gi|729405381|ref|XP_010555091.1|, gi|729410154|ref|XP_010555974.1|, gi|729469755|ref|XP_010527160.1|, gi|729470374|ref|XP_010527364.1|
OG0000013	gi|1149696403|ref|XP_020181723.1|, gi|1149696843|ref|XP_020196112.1|, gi|1149696881|ref|XP_020196371.1|, gi|1149699549|ref|XP_020153565.1|, gi|1149700357|ref|XP_020157465.1|, gi|1149703150|ref|XP_020170896.1|, gi|1149705060|ref|XP_020178658.1|, gi|1149705675|ref|XP_020178951.1|, gi|1149708838|ref|XP_020180514.1|, gi|1149711288|ref|XP_020181711.1|, gi|1149716982|ref|XP_020184506.1|, gi|1149717950|…	gi|1147544974|ref|XP_020080199.1|, gi|1147545372|ref|XP_020080379.1|, gi|1147549206|ref|XP_020082190.1|, gi|1147549942|ref|XP_020082521.1|, gi|1147567849|ref|XP_020087512.1|, gi|1147610599|ref|XP_020109288.1|, gi|1147610927|ref|XP_020109460.1|, gi|1147619245|ref|XP_020113667.1|, gi|1147620936|ref|XP_020114544.1|	gi|1150669691|ref|XP_020250188.1|, gi|1150669702|ref|XP_020250193.1|, gi|1150671888|ref|XP_020251220.1|, gi|1150674790|ref|XP_020264543.1|, gi|1150675264|ref|XP_020267242.1|, gi|1150695351|ref|XP_020258612.1|, gi|1150695691|ref|XP_020258798.1|, gi|1150695693|ref|XP_020258799.1|, gi|1150695695|ref|XP_020258800.1|, gi|1150696219|ref|XP_020259082.1|, gi|1150699856|ref|XP_020260755.1|, gi|1150703780|…	gi|1371050198|ref|XP_024313354.1|, gi|1371051787|ref|XP_024313594.1|, gi|1371076919|ref|XP_024317187.1|, gi|1371077080|ref|XP_024317238.1|, gi|1371078409|ref|XP_024317517.1|, gi|1371081099|ref|XP_024317946.1|, gi|721628402|ref|XP_010229749.1|, gi|721650671|ref|XP_010233420.1|, gi|721689664|ref|XP_010239711.1|, gi|721696599|ref|XP_010240776.1|, gi|960465407|ref|XP_010233623.2|, gi|960475929|ref|XP…	gi|1150089862|ref|XP_020230608.1|	gi|1026001656|ref|XP_016552736.1|, gi|1026003114|ref|XP_016553414.1|, gi|1026003174|ref|XP_016553447.1|, gi|1026006947|ref|XP_016555257.1|, gi|1026007137|ref|XP_016555351.1|, gi|1026007266|ref|XP_016555417.1|, gi|1026007494|ref|XP_016555526.1|, gi|1026008886|ref|XP_016556184.1|, gi|1026009813|ref|XP_016556617.1|, gi|1026010091|ref|XP_016556755.1|, gi|1026010810|ref|XP_016557095.1|, gi|1026012137|…		gi|502093198|ref|XP_004489869.1|, gi|502102446|ref|XP_004492078.1|, gi|502120111|ref|XP_004496851.1|, gi|502144247|ref|XP_004505630.1|, gi|502146344|ref|XP_004506413.1|, gi|828289811|ref|XP_012572097.1|, gi|828291064|ref|XP_012574218.1|, gi|828298595|ref|XP_012569048.1|, gi|828305833|ref|XP_012570215.1|, gi|828311240|ref|XP_012571249.1|, gi|828311242|ref|XP_012571250.1|, gi|828320560|ref|XP_01257…		gi|1040811873|ref|XP_017227812.1|, gi|1040815589|ref|XP_017216128.1|, gi|1040821066|ref|XP_017245945.1|, gi|1040821281|ref|XP_017247273.1|, gi|1040827929|ref|XP_017227734.1|, gi|1040829408|ref|XP_017229318.1|, gi|1040852227|ref|XP_017237555.1|, gi|1040856760|ref|XP_017239359.1|, gi|1040856762|ref|XP_017239360.1|, gi|1040856934|ref|XP_017239435.1|, gi|1040857069|ref|XP_017239499.1|, gi|1040857740|…	gi|470106177|ref|XP_004289451.1|, gi|470112645|ref|XP_004292542.1|, gi|470119876|ref|XP_004296036.1|, gi|470131878|ref|XP_004301817.1|, gi|470135576|ref|XP_004303589.1|, gi|470138628|ref|XP_004305057.1|, gi|470147526|ref|XP_004309344.1|, gi|470148067|ref|XP_004309596.1|, gi|764511183|ref|XP_011461372.1|, gi|764521967|ref|XP_011470722.1|, gi|764544090|ref|XP_011459364.1|, gi|764544273|ref|XP_01145…	gi|1050558707|ref|XP_017635007.1|, gi|1050584483|ref|XP_017613447.1|, gi|1050584540|ref|XP_017613473.1|, gi|1050591027|ref|XP_017616853.1|, gi|1050591963|ref|XP_017617321.1|, gi|1050593058|ref|XP_017617931.1|, gi|1050595491|ref|XP_017619215.1|, gi|1050604438|ref|XP_017624689.1|, gi|1050612111|ref|XP_017628742.1|, gi|1050619425|ref|XP_017632494.1|, gi|1050634110|ref|XP_017640062.1|, gi|1050637673|…	gi|1228762525|ref|XP_022022768.1|, gi|1228763213|ref|XP_022000415.1|, gi|1228763415|ref|XP_022011740.1|, gi|1228764738|ref|XP_022033202.1|, gi|1228770086|ref|XP_021979292.1|, gi|1228773395|ref|XP_021993413.1|, gi|1228773467|ref|XP_021994149.1|, gi|1228773497|ref|XP_021994351.1|, gi|1228782645|ref|XP_022026886.1|, gi|1228788993|ref|XP_022029315.1|, gi|1228791173|ref|XP_022030248.1|, gi|1228791179|…	gi|1216924970|ref|XP_021665652.1|, gi|1216935848|ref|XP_021658348.1|, gi|1216945705|ref|XP_021669055.1|, gi|1216963613|ref|XP_021678357.1|, gi|1216987533|ref|XP_021690762.1|, gi|1216998659|ref|XP_021638612.1|, gi|1217017756|ref|XP_021648482.1|, gi|1217029043|ref|XP_021654339.1|, gi|1217037604|ref|XP_021658767.1|, gi|1217042673|ref|XP_021661390.1|, gi|1217045890|ref|XP_021663028.1|, gi|1217046185|…	gi|1340424117|ref|XP_023759301.1|, gi|1340424727|ref|XP_023761972.1|, gi|1340424832|ref|XP_023762588.1|, gi|1340425959|ref|XP_023768009.1|, gi|1340426714|ref|XP_023771660.1|, gi|1340427613|ref|XP_023730572.1|, gi|1340428128|ref|XP_023733352.1|, gi|1340429601|ref|XP_023740316.1|, gi|1340430392|ref|XP_023743878.1|, gi|1340432777|ref|XP_023750306.1|, gi|1340433010|ref|XP_023750414.1|, gi|1340433119|…	gi|1216229253|ref|XP_021602837.1|, gi|1216231142|ref|XP_021601349.1|, gi|1216247966|ref|XP_021607619.1|, gi|1216263463|ref|XP_021615820.1|, gi|1216296182|ref|XP_021633125.1|, gi|1216301174|ref|XP_021592596.1|, gi|1216314725|ref|XP_021599742.1|	gi|1379595435|ref|XP_024630292.1|, gi|1379595437|ref|XP_024630293.1|, gi|1379595974|ref|XP_024630119.1|, gi|1379596062|ref|XP_024630094.1|, gi|1379596515|ref|XP_024629940.1|, gi|1379600873|ref|XP_024635590.1|, gi|1379605473|ref|XP_024628056.1|, gi|1379609578|ref|XP_024631638.1|, gi|1379610626|ref|XP_024631885.1|, gi|1379611721|ref|XP_024632174.1|, gi|1379611726|ref|XP_024632176.1|, gi|1379611806|…		gi|1025007598|ref|XP_016439020.1|, gi|1025025391|ref|XP_016442509.1|, gi|1025025807|ref|XP_016442593.1|, gi|1025029266|ref|XP_016458895.1|, gi|1025034162|ref|XP_016443451.1|, gi|1025034315|ref|XP_016443480.1|, gi|1025034958|ref|XP_016443643.1|, gi|1025035368|ref|XP_016443742.1|, gi|1025036805|ref|XP_016444100.1|, gi|1025038365|ref|XP_016444483.1|, gi|1025038724|ref|XP_016444572.1|, gi|1025043707|…	gi|1278993659|ref|XP_022851077.1|, gi|1278996015|ref|XP_022851566.1|, gi|1278996722|ref|XP_022851924.1|, gi|1279001579|ref|XP_022861085.1|, gi|1279003501|ref|XP_022862113.1|, gi|1279004274|ref|XP_022862499.1|, gi|1279004427|ref|XP_022862581.1|, gi|1279005005|ref|XP_022862880.1|, gi|1279005305|ref|XP_022863026.1|, gi|1279005534|ref|XP_022863150.1|, gi|1279006643|ref|XP_022863741.1|, gi|1279008142|…	gi|593416795|ref|XP_007140471.1|, gi|593782065|ref|XP_007154073.1|, gi|593782067|ref|XP_007154074.1|, gi|593782713|ref|XP_007154397.1|, gi|593797092|ref|XP_007161584.1|		gi|1162511134|ref|XP_020410864.1|, gi|1162511237|ref|XP_020411286.1|, gi|1162511344|ref|XP_020411762.1|, gi|1162511395|ref|XP_020411996.1|, gi|1162511435|ref|XP_020412157.1|, gi|1162511670|ref|XP_007227226.2|, gi|1162511695|ref|XP_020413352.1|, gi|1162511802|ref|XP_020413915.1|, gi|1162517426|ref|XP_020410029.1|, gi|1162518465|ref|XP_020410349.1|, gi|1162519114|ref|XP_020410541.1|, gi|1162525711|…	gi|1000938162|ref|XP_015583704.1|, gi|1000939580|ref|XP_015583270.1|, gi|1000945426|ref|XP_015581275.1|, gi|1000946301|ref|XP_015580962.1|, gi|1000946421|ref|XP_015580917.1|, gi|1000949869|ref|XP_015579776.1|, gi|1000951355|ref|XP_015579227.1|, gi|1000957574|ref|XP_015577117.1|, gi|1000957593|ref|XP_015577109.1|, gi|1000961023|ref|XP_015576050.1|, gi|1000966252|ref|XP_015574684.1|, gi|1000966595|…	gi|1173753368|ref|XP_020546947.1|, gi|1173754677|ref|XP_020547262.1|, gi|1173754856|ref|XP_020547305.1|, gi|1173755423|ref|XP_020547376.1|, gi|1173792747|ref|XP_020549562.1|, gi|1173793888|ref|XP_020549680.1|, gi|1173794318|ref|XP_020549718.1|, gi|747041582|ref|XP_011073767.1|, gi|747047545|ref|XP_011069749.1|, gi|747048304|ref|XP_011070155.1|, gi|747052975|ref|XP_011072625.1|, gi|747063986|ref|X…	gi|514714732|ref|XP_004953071.1|	gi|1104544056|ref|XP_010315472.2|, gi|1104621069|ref|XP_019069316.1|, gi|1104624115|ref|XP_019069774.1|, gi|1104627128|ref|XP_019070185.1|, gi|1104627526|ref|XP_019070213.1|, gi|1104636726|ref|XP_019071469.1|, gi|1104642294|ref|XP_010314543.2|, gi|1104642360|ref|XP_010314361.2|, gi|1444399377|ref|XP_025885840.1|, gi|1444405562|ref|XP_025885017.1|, gi|1444411379|ref|XP_025885642.1|, gi|1444416074|…	gi|1205918914|ref|XP_021307076.1|, gi|1205930893|ref|XP_021308064.1|, gi|1205934023|ref|XP_021309069.1|, gi|1205953369|ref|XP_021315217.1|, gi|1205986226|ref|XP_021304883.1|	gi|1063457715|ref|XP_017985394.1|	gi|1255111649|ref|XP_022632844.1|, gi|1255114222|ref|XP_022633476.1|, gi|1255116667|ref|XP_022634038.1|, gi|1255117825|ref|XP_022636700.1|, gi|1255117827|ref|XP_014502489.2|, gi|1255121061|ref|XP_022631475.1|, gi|1255121063|ref|XP_022631479.1|, gi|1255121252|ref|XP_022631890.1|, gi|1255121279|ref|XP_022632189.1|, gi|1255121297|ref|XP_022632326.1|, gi|1255122819|ref|XP_022634217.1|, gi|1255134190|…	gi|1104504160|ref|XP_019074263.1|, gi|1104671705|ref|XP_019082179.1|, gi|1104687845|ref|XP_019072936.1|, gi|1105497340|ref|XP_019077061.1|, gi|731384048|ref|XP_010647986.1|, gi|731384065|ref|XP_010647993.1|	gi|1162449678|ref|XP_020401148.1|, gi|670410792|ref|XP_008646505.1|	gi|1190945221|ref|XP_020866192.1|, gi|1190945223|ref|XP_020866193.1|, gi|1190945280|ref|XP_020866216.1|, gi|1190952348|ref|XP_020869090.1|, gi|1190955791|ref|XP_020870462.1|, gi|1190955875|ref|XP_002889590.2|, gi|1190956367|ref|XP_020870692.1|, gi|1190957795|ref|XP_020889800.1|, gi|1190960039|ref|XP_020890688.1|, gi|1190960082|ref|XP_020890706.1|, gi|1190960594|ref|XP_020890951.1|, gi|1190961976|…	gi|1063678716|ref|NP_001319032.1|, gi|1063732096|ref|NP_001330731.1|, gi|15230759|ref|NP_189656.1|	gi|1108812647|ref|XP_019108360.1|, gi|1108817743|ref|XP_010696204.2|, gi|1108820046|ref|XP_019102677.1|, gi|1108820098|ref|XP_019102680.1|, gi|1108863160|ref|XP_019102798.1|, gi|1108868753|ref|XP_019103414.1|, gi|1108868766|ref|XP_010668946.2|, gi|1108868774|ref|XP_010668947.2|, gi|1108869221|ref|XP_010669090.2|, gi|1108869277|ref|XP_019103443.1|, gi|1108879776|ref|XP_019108133.1|, gi|1108901140|…	gi|1079338808|ref|XP_018511320.1|, gi|1079341268|ref|XP_018511598.1|, gi|1079346650|ref|XP_018512770.1|, gi|1079346681|ref|XP_009140734.2|, gi|1079346772|ref|XP_018512922.1|, gi|1079347201|ref|XP_018513380.1|, gi|1079350282|ref|XP_018515475.1|, gi|1079359282|ref|XP_018510847.1|, gi|1079359827|ref|XP_018510907.1|, gi|1079359830|ref|XP_018510908.1|, gi|1079359834|ref|XP_018510909.1|, gi|1079363545|…	gi|1338503830|ref|XP_006305811.2|, gi|1338504434|ref|XP_023645924.1|, gi|1338507141|ref|XP_023633028.1|, gi|1338509803|ref|XP_023643301.1|, gi|1338514022|ref|XP_023644226.1|, gi|1338514132|ref|XP_023644258.1|, gi|1338515867|ref|XP_023641252.1|, gi|1338516391|ref|XP_023641370.1|, gi|1338516394|ref|XP_023641372.1|, gi|1338520988|ref|XP_023642289.1|, gi|1338562231|ref|XP_023638031.1|, gi|1338562658|…	gi|1350198052|ref|XP_024004800.1|, gi|1350198149|ref|XP_024004832.1|, gi|1350198173|ref|XP_024004844.1|, gi|1350198276|ref|XP_024004876.1|, gi|1350202850|ref|XP_024005369.1|, gi|1350215739|ref|XP_024003642.1|, gi|1350219831|ref|XP_024004159.1|, gi|1350219836|ref|XP_024004160.1|, gi|1350222433|ref|XP_024016207.1|, gi|1350222491|ref|XP_024016226.1|, gi|1350223374|ref|XP_024016322.1|, gi|1350223436|…	gi|1117360215|ref|XP_019457858.1|, gi|1117373268|ref|XP_019460087.1|, gi|1117456037|ref|XP_019423002.1|, gi|1117456039|ref|XP_019423003.1|, gi|1117456041|ref|XP_019423004.1|, gi|1117456044|ref|XP_019423005.1|	gi|719976267|ref|XP_010248473.1|, gi|720013608|ref|XP_010260236.1|, gi|720015645|ref|XP_010260905.1|, gi|720068638|ref|XP_010277175.1|, gi|720075799|ref|XP_010279427.1|, gi|720076824|ref|XP_010240841.1|, gi|720094989|ref|XP_010246535.1|	gi|1226777172|ref|XP_021840853.1|, gi|1226781195|ref|XP_021859854.1|, gi|1226781207|ref|XP_021859927.1|, gi|1226781284|ref|XP_021860341.1|, gi|1226781437|ref|XP_021860994.1|, gi|1226783643|ref|XP_021838047.1|, gi|1226785585|ref|XP_021842028.1|, gi|1226791240|ref|XP_021844920.1|, gi|1226791921|ref|XP_021845254.1|, gi|1226793791|ref|XP_021846180.1|, gi|1226793867|ref|XP_021846217.1|, gi|1226794857|…	gi|1103896090|ref|XP_019056823.1|, gi|1103921983|ref|XP_019058878.1|, gi|1103924794|ref|XP_010553815.2|, gi|1103930480|ref|XP_019056422.1|, gi|729299724|ref|XP_010555886.1|, gi|729302139|ref|XP_010523617.1|, gi|729307786|ref|XP_010529019.1|, gi|729307823|ref|XP_010529033.1|, gi|729317729|ref|XP_010532362.1|, gi|729318039|ref|XP_010532460.1|, gi|729319595|ref|XP_010532980.1|, gi|729322978|ref|XP_0…
OG0000014			gi|1150670700|ref|XP_020250703.1|, gi|1150675104|ref|XP_020266530.1|, gi|1150686195|ref|XP_020254285.1|, gi|1150697749|ref|XP_020259762.1|, gi|1150718507|ref|XP_020269831.1|, gi|1150720594|ref|XP_020270896.1|, gi|1150722174|ref|XP_020271756.1|, gi|1150722176|ref|XP_020271757.1|, gi|1150722555|ref|XP_020271972.1|, gi|1150723374|ref|XP_020272451.1|			gi|1026001796|ref|XP_016552796.1|, gi|1026002218|ref|XP_016552988.1|, gi|1026002470|ref|XP_016553103.1|, gi|1026002985|ref|XP_016553351.1|, gi|1026003093|ref|XP_016553407.1|, gi|1026003473|ref|XP_016553584.1|, gi|1026004491|ref|XP_016554069.1|, gi|1026006366|ref|XP_016554989.1|, gi|1026007943|ref|XP_016555743.1|, gi|1026008626|ref|XP_016556070.1|, gi|1026008935|ref|XP_016556208.1|, gi|1026009389|…			gi|1035390728|ref|XP_016901440.1|, gi|1035392374|ref|XP_016903713.1|, gi|1035403523|ref|XP_016900337.1|, gi|1035404824|ref|XP_016900529.1|, gi|1035406824|ref|XP_016900830.1|, gi|1035412240|ref|XP_016901629.1|, gi|1035414168|ref|XP_016901943.1|, gi|1035417408|ref|XP_016902381.1|, gi|1035419944|ref|XP_016902696.1|, gi|1035422036|ref|XP_016902990.1|, gi|1035424727|ref|XP_016903392.1|, gi|1035426560|…	gi|1040812070|ref|XP_017227901.1|, gi|1040857074|ref|XP_017239501.1|, gi|1040857940|ref|XP_017239919.1|, gi|1040869520|ref|XP_017245285.1|, gi|1040869612|ref|XP_017245339.1|, gi|1040869746|ref|XP_017245417.1|, gi|1040882797|ref|XP_017250997.1|, gi|1040918966|ref|XP_017221813.1|	gi|764543012|ref|XP_011459282.1|		gi|1228762451|ref|XP_021975302.1|, gi|1228763017|ref|XP_021988149.1|, gi|1228763233|ref|XP_022001641.1|, gi|1228763263|ref|XP_022003101.1|, gi|1228764543|ref|XP_022032136.1|, gi|1228764671|ref|XP_022032921.1|, gi|1228773011|ref|XP_021990991.1|, gi|1228773063|ref|XP_021991262.1|, gi|1228773131|ref|XP_021991602.1|, gi|1228774057|ref|XP_021998068.1|, gi|1228774167|ref|XP_021998888.1|, gi|1228791305|…		gi|1340432361|ref|XP_023750116.1|, gi|1340432828|ref|XP_023750331.1|, gi|1340434414|ref|XP_023744490.1|, gi|1340444083|ref|XP_023752113.1|, gi|1340451567|ref|XP_023748011.1|, gi|1340452844|ref|XP_023748615.1|, gi|1340454032|ref|XP_023749174.1|, gi|1340456561|ref|XP_023755622.1|, gi|1340456949|ref|XP_023755812.1|, gi|1340459621|ref|XP_023757060.1|, gi|1340460382|ref|XP_023757424.1|, gi|1340463197|…				gi|1025006994|ref|XP_016506891.1|, gi|1025008171|ref|XP_016453754.1|, gi|1025008291|ref|XP_016441567.1|, gi|1025012167|ref|XP_016441588.1|, gi|1025029104|ref|XP_016458495.1|, gi|1025030430|ref|XP_016481467.1|, gi|1025031167|ref|XP_016494393.1|, gi|1025031633|ref|XP_016442817.1|, gi|1025032084|ref|XP_016442940.1|, gi|1025032840|ref|XP_016443134.1|, gi|1025032916|ref|XP_016443151.1|, gi|1025032920|…	gi|1278992714|ref|XP_022850600.1|, gi|1278992799|ref|XP_022850642.1|, gi|1278993792|ref|XP_022851145.1|, gi|1278994847|ref|XP_022858473.1|, gi|1278995595|ref|XP_022858856.1|, gi|1278996339|ref|XP_022851729.1|, gi|1278996496|ref|XP_022851808.1|, gi|1278996880|ref|XP_022851996.1|, gi|1278996906|ref|XP_022852007.1|, gi|1278998381|ref|XP_022859407.1|, gi|1278998801|ref|XP_022859619.1|, gi|1278999036|…			gi|1162511056|ref|XP_020410500.1|, gi|1162511132|ref|XP_020410860.1|, gi|1162511140|ref|XP_020410894.1|, gi|1162511149|ref|XP_020410936.1|, gi|1162511180|ref|XP_020411054.1|, gi|1162511192|ref|XP_020411104.1|, gi|1162511253|ref|XP_020411361.1|, gi|1162511315|ref|XP_020411624.1|, gi|1162511429|ref|XP_020412117.1|, gi|1162511498|ref|XP_020412431.1|, gi|1162520214|ref|XP_020410898.1|, gi|1162520729|…				gi|1104537538|ref|XP_010317763.2|, gi|1104541629|ref|XP_019068307.1|, gi|1104611959|ref|XP_004235094.2|, gi|1104611978|ref|XP_019068213.1|, gi|1104618415|ref|XP_010319919.2|, gi|1104636790|ref|XP_010327591.2|, gi|1104636830|ref|XP_010327538.2|, gi|1104639312|ref|XP_019066455.1|, gi|1104642290|ref|XP_010314556.2|, gi|1104642633|ref|XP_019067015.1|, gi|1444398474|ref|XP_025884742.1|, gi|1444404049|…		gi|1063457535|ref|XP_017985315.1|, gi|1063457547|ref|XP_017985321.1|, gi|1063457723|ref|XP_017985397.1|, gi|1063459629|ref|XP_017972759.1|, gi|1063459631|ref|XP_017972762.1|, gi|1063459653|ref|XP_017972857.1|, gi|1063459670|ref|XP_017972972.1|, gi|1063459698|ref|XP_017973139.1|, gi|1063459724|ref|XP_017973327.1|, gi|1063459744|ref|XP_017973468.1|, gi|1063468161|ref|XP_017970363.1|, gi|1063468197|…		gi|1104524774|ref|XP_019078487.1|, gi|1104557050|ref|XP_019079650.1|, gi|1104681705|ref|XP_010644749.2|, gi|1105486099|ref|XP_019074850.1|, gi|1105494469|ref|XP_010652532.2|, gi|731384024|ref|XP_010647978.1|, gi|731389978|ref|XP_010650186.1|, gi|731390476|ref|XP_010650384.1|, gi|731393430|ref|XP_010651472.1|, gi|731403460|ref|XP_010655073.1|, gi|731415351|ref|XP_010659523.1|, gi|731417085|ref|XP_…		gi|1190945625|ref|XP_020866372.1|, gi|1190946061|ref|XP_020866524.1|, gi|1190946441|ref|XP_020866661.1|, gi|1190946663|ref|XP_020866750.1|, gi|1190949795|ref|XP_020868066.1|, gi|1190960365|ref|XP_020890841.1|, gi|1190960500|ref|XP_020890903.1|, gi|1190963071|ref|XP_020865688.1|, gi|1190964065|ref|XP_020885927.1|, gi|1190964318|ref|XP_020886023.1|, gi|1190970323|ref|XP_020888509.1|, gi|1190970580|…			gi|1079340077|ref|XP_009123968.2|, gi|1079346694|ref|XP_018512831.1|, gi|1079359419|ref|XP_018510863.1|, gi|1079361664|ref|XP_018510995.1|, gi|1079374132|ref|XP_018511895.1|, gi|1079374515|ref|XP_018511957.1|, gi|1079374733|ref|XP_018512004.1|, gi|1079377181|ref|XP_018512139.1|, gi|1079377866|ref|XP_018512195.1|, gi|1079403163|ref|XP_009139315.2|, gi|1079409299|ref|XP_018514401.1|, gi|1079409376|…	gi|1338498685|ref|XP_023644467.1|, gi|1338498691|ref|XP_023644470.1|, gi|1338498703|ref|XP_023644476.1|, gi|1338498747|ref|XP_023644496.1|, gi|1338510050|ref|XP_023643347.1|, gi|1338514004|ref|XP_023644219.1|, gi|1338514049|ref|XP_023644237.1|, gi|1338523908|ref|XP_023639528.1|, gi|1338524182|ref|XP_023639622.1|, gi|1338527241|ref|XP_023640315.1|, gi|1338527258|ref|XP_023640320.1|, gi|1338527273|…	gi|1350198093|ref|XP_024004810.1|, gi|1350198097|ref|XP_024004811.1|, gi|1350198338|ref|XP_024004890.1|, gi|1350198527|ref|XP_024004933.1|, gi|1350198663|ref|XP_024004967.1|, gi|1350198668|ref|XP_024004968.1|, gi|1350198879|ref|XP_024005012.1|, gi|1350219128|ref|XP_024004009.1|, gi|1350219313|ref|XP_024004062.1|, gi|1350219336|ref|XP_024004068.1|, gi|1350219647|ref|XP_024004127.1|, gi|1350219650|…			gi|1226842298|ref|XP_021835892.1|	gi|729315538|ref|XP_010531605.1|, gi|729320841|ref|XP_010533352.1|, gi|729323844|ref|XP_010534315.1|, gi|729450308|ref|XP_010523364.1|
OG0000015	gi|1149715939|ref|XP_020184001.1|, gi|1149724754|ref|XP_020188269.1|, gi|1149730393|ref|XP_020190538.1|, gi|1149733659|ref|XP_020191703.1|, gi|1149742987|ref|XP_020194987.1|, gi|1149749098|ref|XP_020197229.1|, gi|1149763549|ref|XP_020147059.1|, gi|1149764613|ref|XP_020147480.1|, gi|1149769675|ref|XP_020149296.1|, gi|1149770297|ref|XP_020149527.1|, gi|1149779243|ref|XP_020152763.1|, gi|1149783941|…	gi|1147544783|ref|XP_020080108.1|, gi|1147545383|ref|XP_020080383.1|, gi|1147545414|ref|XP_020080397.1|, gi|1147546198|ref|XP_020080736.1|, gi|1147546264|ref|XP_020080766.1|, gi|1147546599|ref|XP_020080933.1|, gi|1147546767|ref|XP_020081017.1|, gi|1147546799|ref|XP_020081033.1|, gi|1147546977|ref|XP_020081123.1|, gi|1147547049|ref|XP_020081159.1|, gi|1147547330|ref|XP_020081295.1|, gi|1147547464|…	gi|1150668561|ref|XP_020249619.1|, gi|1150669117|ref|XP_020249899.1|, gi|1150671016|ref|XP_020250860.1|, gi|1150673451|ref|XP_020254273.1|, gi|1150673520|ref|XP_020254662.1|, gi|1150673567|ref|XP_020255080.1|, gi|1150673569|ref|XP_020255089.1|, gi|1150673620|ref|XP_020255384.1|, gi|1150673674|ref|XP_020255767.1|, gi|1150674522|ref|XP_020262522.1|, gi|1150674546|ref|XP_020262728.1|, gi|1150674772|…	gi|721629664|ref|XP_010230065.1|	gi|1150092842|ref|XP_020232136.1|, gi|1150101845|ref|XP_020236969.1|, gi|1150103611|ref|XP_020237915.1|, gi|1150106340|ref|XP_020239400.1|, gi|1150107254|ref|XP_020239901.1|, gi|1150107630|ref|XP_020240110.1|, gi|1150108686|ref|XP_020201790.1|, gi|1150109338|ref|XP_020202136.1|, gi|1150110554|ref|XP_020202778.1|, gi|1150112535|ref|XP_020203851.1|, gi|1150113613|ref|XP_020204435.1|, gi|1150113805|…	gi|1026001578|ref|XP_016552696.1|, gi|1026001582|ref|XP_016552698.1|, gi|1026002397|ref|XP_016553067.1|, gi|1026002786|ref|XP_016553251.1|, gi|1026003958|ref|XP_016553817.1|, gi|1026005952|ref|XP_016554793.1|, gi|1026006410|ref|XP_016555015.1|, gi|1026007238|ref|XP_016555403.1|, gi|1026007371|ref|XP_016555467.1|, gi|1026008140|ref|XP_016555839.1|, gi|1026012053|ref|XP_016572553.1|, gi|1026012293|…	gi|1227892837|ref|XP_021910960.1|, gi|1227893054|ref|XP_021886989.1|, gi|1227893278|ref|XP_021888296.1|, gi|1227893632|ref|XP_021890380.1|, gi|1227894163|ref|XP_021911211.1|, gi|1227895936|ref|XP_021892002.1|, gi|1227896441|ref|XP_021894808.1|, gi|1227913897|ref|XP_021893297.1|	gi|502122043|ref|XP_004497551.1|, gi|502122999|ref|XP_004497965.1|, gi|502155390|ref|XP_004510055.1|, gi|502158711|ref|XP_004511253.1|, gi|502158731|ref|XP_004511260.1|, gi|502165041|ref|XP_004513387.1|, gi|502165302|ref|XP_004513516.1|, gi|502165407|ref|XP_004513567.1|, gi|502168947|ref|XP_004514501.1|, gi|502168951|ref|XP_004514502.1|, gi|502169501|ref|XP_004514621.1|, gi|502170399|ref|XP_00451…	gi|1035390723|ref|XP_016901428.1|, gi|1035395524|ref|XP_016899189.1|, gi|1035396993|ref|XP_016899400.1|, gi|1035397007|ref|XP_008441648.2|, gi|1035397599|ref|XP_016899491.1|, gi|1035397965|ref|XP_016899545.1|, gi|1035400180|ref|XP_016899856.1|, gi|1035403553|ref|XP_016900342.1|, gi|1035403966|ref|XP_016900398.1|, gi|1035414794|ref|XP_016902031.1|, gi|1035416158|ref|XP_016902219.1|, gi|1035417414|…	gi|1040812436|ref|XP_017228062.1|, gi|1040813574|ref|XP_017228658.1|, gi|1040839670|ref|XP_017233137.1|, gi|1040857879|ref|XP_017239891.1|, gi|1040882058|ref|XP_017250689.1|	gi|470119446|ref|XP_004295825.1|, gi|470130192|ref|XP_004300989.1|, gi|470131499|ref|XP_004301631.1|, gi|764548656|ref|XP_011459837.1|, gi|764567124|ref|XP_011462115.1|, gi|764579194|ref|XP_011463598.1|, gi|764595142|ref|XP_011465779.1|, gi|764640608|ref|XP_011470771.1|, gi|764642932|ref|XP_011471036.1|, gi|764643954|ref|XP_011457304.1|	gi|1050552325|ref|XP_017620502.1|, gi|1050552437|ref|XP_017620531.1|, gi|1050552649|ref|XP_017620901.1|, gi|1050552789|ref|XP_017620971.1|, gi|1050552901|ref|XP_017621027.1|, gi|1050553157|ref|XP_017621163.1|, gi|1050553280|ref|XP_017621188.1|, gi|1050553730|ref|XP_017621421.1|, gi|1050554045|ref|XP_017621518.1|, gi|1050554441|ref|XP_017621666.1|, gi|1050554556|ref|XP_017621723.1|, gi|1050554645|…	gi|1228762539|ref|XP_022026681.1|, gi|1228762781|ref|XP_021974122.1|, gi|1228763137|ref|XP_021995712.1|, gi|1228763443|ref|XP_022013676.1|, gi|1228763445|ref|XP_022013748.1|, gi|1228763449|ref|XP_022013869.1|, gi|1228763915|ref|XP_022027921.1|, gi|1228763939|ref|XP_022028076.1|, gi|1228764147|ref|XP_022029939.1|, gi|1228764309|ref|XP_022030940.1|, gi|1228764325|ref|XP_022031025.1|, gi|1228773499|…	gi|1216925606|ref|XP_021641927.1|, gi|1216927316|ref|XP_021671150.1|, gi|1216928964|ref|XP_021679175.1|, gi|1216929969|ref|XP_021684300.1|, gi|1216930692|ref|XP_021688372.1|, gi|1216931473|ref|XP_021692300.1|, gi|1216933380|ref|XP_021644794.1|, gi|1216934315|ref|XP_021649810.1|, gi|1216934709|ref|XP_021651910.1|, gi|1216934742|ref|XP_021652192.1|, gi|1216936330|ref|XP_021660912.1|, gi|1216936922|…	gi|1340421779|ref|XP_023731251.1|, gi|1340430248|ref|XP_023743187.1|, gi|1340444891|ref|XP_023752518.1|, gi|1340445034|ref|XP_023752581.1|, gi|1340445875|ref|XP_023752984.1|, gi|1340447404|ref|XP_023753740.1|, gi|1340448757|ref|XP_023754304.1|, gi|1340453290|ref|XP_023748843.1|, gi|1340453550|ref|XP_023748965.1|, gi|1340453748|ref|XP_023749042.1|, gi|1340454271|ref|XP_023749285.1|, gi|1340455055|…	gi|1216227838|ref|XP_021602078.1|, gi|1216227906|ref|XP_021602112.1|, gi|1216228023|ref|XP_021602175.1|, gi|1216228749|ref|XP_021602563.1|, gi|1216230088|ref|XP_021603290.1|, gi|1216231134|ref|XP_021600707.1|, gi|1216231148|ref|XP_021601664.1|, gi|1216247904|ref|XP_021607582.1|, gi|1216267453|ref|XP_021617945.1|, gi|1216269107|ref|XP_021618817.1|, gi|1216274114|ref|XP_021621462.1|, gi|1216278687|…	gi|1379594531|ref|XP_024630560.1|, gi|1379595366|ref|XP_024630309.1|, gi|1379595411|ref|XP_024630298.1|, gi|1379595467|ref|XP_024630282.1|, gi|1379595565|ref|XP_024630260.1|, gi|1379595794|ref|XP_024630186.1|, gi|1379596137|ref|XP_024630070.1|, gi|1379596375|ref|XP_024629984.1|, gi|1379596466|ref|XP_024629961.1|, gi|1379596637|ref|XP_024629895.1|, gi|1379600970|ref|XP_024635839.1|, gi|1379611189|…		gi|1025018124|ref|XP_016441992.1|, gi|1025018441|ref|XP_016442056.1|, gi|1025018457|ref|XP_016442062.1|, gi|1025024502|ref|XP_016442347.1|, gi|1025026724|ref|XP_016454464.1|, gi|1025037283|ref|XP_016444217.1|, gi|1025037515|ref|XP_016444272.1|, gi|1025042155|ref|XP_016445429.1|, gi|1025042175|ref|XP_016445434.1|, gi|1025042635|ref|XP_016445549.1|, gi|1025044114|ref|XP_016445916.1|, gi|1025050958|…	gi|1278994243|ref|XP_022851367.1|, gi|1278996335|ref|XP_022851726.1|, gi|1278996664|ref|XP_022851896.1|, gi|1278997031|ref|XP_022852065.1|, gi|1278997644|ref|XP_022859042.1|, gi|1278999453|ref|XP_022859958.1|, gi|1279000116|ref|XP_022860312.1|, gi|1279001294|ref|XP_022860937.1|, gi|1279002887|ref|XP_022861778.1|, gi|1279003436|ref|XP_022862076.1|, gi|1279003463|ref|XP_022862091.1|, gi|1279004353|…	gi|593264934|ref|XP_007134645.1|, gi|593267667|ref|XP_007136011.1|	gi|1052203685|ref|XP_017695907.1|, gi|1052206797|ref|XP_017696450.1|, gi|672139913|ref|XP_008793757.1|, gi|672190795|ref|XP_008775341.1|, gi|672192784|ref|XP_008775863.1|, gi|672203224|ref|XP_008778590.1|, gi|672205987|ref|XP_008779310.1|, gi|672206042|ref|XP_008779325.1|, gi|672208138|ref|XP_008780072.1|, gi|672208575|ref|XP_008780315.1|, gi|672209094|ref|XP_008780602.1|	gi|1162510293|ref|XP_020409537.1|, gi|1162531833|ref|XP_020414836.1|, gi|1162534027|ref|XP_020415659.1|, gi|1162578671|ref|XP_020426542.1|	gi|1000939008|ref|XP_015583450.1|, gi|1000939756|ref|XP_015583208.1|, gi|1000946197|ref|XP_015580993.1|, gi|1000951610|ref|XP_015579170.1|, gi|1000952376|ref|XP_015578893.1|, gi|1000953406|ref|XP_015578560.1|, gi|1000957591|ref|XP_015577108.1|, gi|1000957937|ref|XP_015576988.1|, gi|1000959940|ref|XP_015576300.1|, gi|1000960037|ref|XP_015576297.1|, gi|1000964083|ref|XP_015575327.1|, gi|1000964086|…	gi|1173785410|ref|XP_020548189.1|, gi|1173790594|ref|XP_020549140.1|, gi|1173795592|ref|XP_020549859.1|, gi|1173815013|ref|XP_020551673.1|, gi|747052048|ref|XP_011072126.1|, gi|747069370|ref|XP_011081477.1|, gi|747079736|ref|XP_011087088.1|, gi|747105881|ref|XP_011101219.1|	gi|836012776|ref|XP_012703602.1|	gi|1104537574|ref|XP_019067500.1|, gi|1104537661|ref|XP_019067689.1|, gi|1104606940|ref|XP_019067543.1|, gi|1104611895|ref|XP_019068171.1|, gi|1104618355|ref|XP_019068947.1|, gi|1104618378|ref|XP_019068956.1|, gi|1104622136|ref|XP_019069476.1|, gi|1104622155|ref|XP_019069486.1|, gi|1104622193|ref|XP_019069505.1|, gi|1104624268|ref|XP_019069815.1|, gi|1104624409|ref|XP_019069875.1|, gi|1104630729|…	gi|1205918512|ref|XP_021317968.1|, gi|1205942803|ref|XP_021311832.1|, gi|1205961482|ref|XP_021317719.1|, gi|1205982572|ref|XP_021303751.1|	gi|1063457354|ref|XP_017985257.1|, gi|1063457657|ref|XP_017985366.1|, gi|1063459682|ref|XP_017973047.1|, gi|1063459686|ref|XP_017973063.1|, gi|1063459696|ref|XP_017973122.1|, gi|1063459726|ref|XP_017973337.1|, gi|1063468248|ref|XP_017970404.1|, gi|1063468258|ref|XP_017970410.1|, gi|1063468268|ref|XP_017970416.1|, gi|1063468276|ref|XP_017970420.1|, gi|1063468278|ref|XP_017970421.1|, gi|1063468282|…	gi|1255114866|ref|XP_022633617.1|, gi|1255145069|ref|XP_022637116.1|, gi|1255159568|ref|XP_022640511.1|, gi|1255174028|ref|XP_022631724.1|, gi|950928111|ref|XP_014496222.1|, gi|950955827|ref|XP_014496718.1|, gi|950966977|ref|XP_014499217.1|, gi|950985368|ref|XP_014503321.1|, gi|950998555|ref|XP_014506276.1|, gi|950998673|ref|XP_014506303.1|, gi|951017985|ref|XP_014511617.1|, gi|951033253|ref|XP_0…		gi|1162458705|ref|XP_020404789.1|, gi|1162465441|ref|XP_020406490.1|, gi|1162484019|ref|XP_020395191.1|, gi|1162485314|ref|XP_020395521.1|, gi|1162485318|ref|XP_020395524.1|, gi|1162491042|ref|XP_020397134.1|, gi|1162491187|ref|XP_020397204.1|, gi|1162495870|ref|XP_020398549.1|, gi|1162501908|ref|XP_020400182.1|, gi|1162501961|ref|XP_020400207.1|, gi|1315023586|ref|XP_020400204.2|, gi|670380879|r…		gi|15223900|ref|NP_174960.1|	gi|1108783796|ref|XP_019107772.1|, gi|1108784084|ref|XP_019107777.1|, gi|1108785851|ref|XP_019107814.1|, gi|1108787741|ref|XP_019107860.1|, gi|1108791365|ref|XP_019107947.1|, gi|1108791385|ref|XP_019107948.1|, gi|1108792775|ref|XP_019107993.1|, gi|1108796436|ref|XP_019108075.1|, gi|1108802696|ref|XP_019108170.1|, gi|1108863473|ref|XP_019102863.1|, gi|1108864233|ref|XP_019103009.1|, gi|1108864470|…	gi|1079339861|ref|XP_018511458.1|, gi|1079429879|ref|XP_018509062.1|, gi|685263638|ref|XP_009105628.1|, gi|685309113|ref|XP_009145186.1|, gi|685370239|ref|XP_009118914.1|, gi|685382149|ref|XP_009123564.1|, gi|685382186|ref|XP_009123578.1|	gi|1338498654|ref|XP_023644452.1|, gi|1338584106|ref|XP_023634310.1|	gi|1350222683|ref|XP_024016305.1|, gi|1350263888|ref|XP_024011339.1|, gi|1350289181|ref|XP_024010588.1|, gi|1350306227|ref|XP_024007917.1|, gi|1350331055|ref|XP_024015085.1|	gi|1117299055|ref|XP_019433539.1|, gi|1117301392|ref|XP_019433879.1|, gi|1117301627|ref|XP_019433941.1|, gi|1117309968|ref|XP_019434813.1|, gi|1117311658|ref|XP_019435310.1|, gi|1117314303|ref|XP_019430044.1|, gi|1117322953|ref|XP_019431068.1|, gi|1117323692|ref|XP_019431285.1|, gi|1117323813|ref|XP_019431322.1|, gi|1117327264|ref|XP_019432296.1|, gi|1117327570|ref|XP_019432389.1|, gi|1117373284|…	gi|1102728783|ref|XP_019052951.1|, gi|1102731013|ref|XP_019055375.1|, gi|1102785481|ref|XP_019055874.1|, gi|719997810|ref|XP_010255217.1|, gi|720024717|ref|XP_010263721.1|, gi|720033159|ref|XP_010266341.1|, gi|720093868|ref|XP_010246182.1|	gi|1226799009|ref|XP_021848806.1|, gi|1226800006|ref|XP_021849289.1|, gi|1226810782|ref|XP_021854670.1|, gi|1226814448|ref|XP_021856448.1|, gi|1226816143|ref|XP_021857314.1|, gi|1226818989|ref|XP_021858741.1|, gi|1226820391|ref|XP_021840764.1|, gi|1226820508|ref|XP_021859466.1|, gi|1226820938|ref|XP_021859664.1|, gi|1226823452|ref|XP_021860926.1|, gi|1226829354|ref|XP_021863845.1|, gi|1226831379|…	gi|1103908791|ref|XP_019057337.1|, gi|1103909849|ref|XP_019057445.1|, gi|1103920420|ref|XP_019058681.1|, gi|1103921925|ref|XP_019058864.1|, gi|1103922410|ref|XP_019058908.1|, gi|1103929379|ref|XP_019056270.1|, gi|1103932169|ref|XP_019056643.1|, gi|729299857|ref|XP_010556585.1|, gi|729316019|ref|XP_010531763.1|, gi|729316067|ref|XP_010531783.1|, gi|729317637|ref|XP_010532326.1|, gi|729317686|ref|X…
OG0000016	gi|1149698133|ref|XP_020146927.1|, gi|1149699309|ref|XP_020152347.1|, gi|1149700753|ref|XP_020159472.1|, gi|1149700901|ref|XP_020160310.1|, gi|1149701332|ref|XP_020162240.1|, gi|1149703581|ref|XP_020173025.1|, gi|1149705700|ref|XP_020178964.1|, gi|1149705989|ref|XP_020179113.1|, gi|1149706332|ref|XP_020179285.1|, gi|1149709742|ref|XP_020180949.1|, gi|1149709756|ref|XP_020180956.1|, gi|1149709978|…		gi|1150669163|ref|XP_020249921.1|, gi|1150669610|ref|XP_020250146.1|, gi|1150669667|ref|XP_020250175.1|, gi|1150669876|ref|XP_020250285.1|, gi|1150670821|ref|XP_020250757.1|, gi|1150670885|ref|XP_020250791.1|, gi|1150670896|ref|XP_020250797.1|, gi|1150671604|ref|XP_020251131.1|, gi|1150673215|ref|XP_020252719.1|, gi|1150673249|ref|XP_020252957.1|, gi|1150673493|ref|XP_020254476.1|, gi|1150673530|…	gi|1371039163|ref|XP_014751597.2|, gi|1371039465|ref|XP_024314136.1|, gi|1371039661|ref|XP_024314734.1|, gi|1371039868|ref|XP_024315277.1|, gi|1371062221|ref|XP_024314546.1|, gi|1371062289|ref|XP_024314573.1|, gi|1371062330|ref|XP_024314587.1|, gi|1371062449|ref|XP_024314624.1|, gi|1371062473|ref|XP_024314635.1|, gi|1371068717|ref|XP_024315726.1|, gi|1371069736|ref|XP_024315894.1|, gi|1371073402|…	gi|1150086905|ref|XP_020229089.1|, gi|1150092677|ref|XP_020232046.1|, gi|1150092679|ref|XP_020232047.1|, gi|1150092681|ref|XP_020232049.1|, gi|1150104869|ref|XP_020238606.1|, gi|1150107230|ref|XP_020239888.1|, gi|1150122376|ref|XP_020208695.1|			gi|502103023|ref|XP_004492179.1|, gi|502182652|ref|XP_004516970.1|, gi|828334110|ref|XP_012575094.1|		gi|1040812689|ref|XP_017228190.1|, gi|1040813152|ref|XP_017228437.1|, gi|1040820642|ref|XP_017243885.1|, gi|1040820879|ref|XP_017245174.1|, gi|1040821092|ref|XP_017246160.1|, gi|1040821210|ref|XP_017246923.1|, gi|1040821216|ref|XP_017246945.1|, gi|1040821426|ref|XP_017248253.1|, gi|1040821557|ref|XP_017249025.1|, gi|1040821561|ref|XP_017249037.1|, gi|1040821593|ref|XP_017249243.1|, gi|1040821856|…	gi|470104925|ref|XP_004288843.1|, gi|470104937|ref|XP_004288848.1|, gi|470104983|ref|XP_004288868.1|, gi|470111664|ref|XP_004292065.1|, gi|470111904|ref|XP_004292181.1|, gi|470111906|ref|XP_004292182.1|, gi|470112438|ref|XP_004292441.1|, gi|470112655|ref|XP_004292547.1|, gi|470112681|ref|XP_004292560.1|, gi|470119667|ref|XP_004295932.1|, gi|470120112|ref|XP_004296152.1|, gi|470120335|ref|XP_00429…		gi|1228763073|ref|XP_021991359.1|, gi|1228763603|ref|XP_022024150.1|, gi|1228763845|ref|XP_022027395.1|, gi|1228763855|ref|XP_022027450.1|, gi|1228764069|ref|XP_022029213.1|, gi|1228764313|ref|XP_022030971.1|, gi|1228764359|ref|XP_022031206.1|, gi|1228764627|ref|XP_022032703.1|, gi|1228767198|ref|XP_021968915.1|, gi|1228768982|ref|XP_021975459.1|, gi|1228769688|ref|XP_021978163.1|, gi|1228773597|…		gi|1340421320|ref|XP_023755667.1|, gi|1340421573|ref|XP_023767614.1|, gi|1340425606|ref|XP_023766179.1|, gi|1340428029|ref|XP_023732852.1|, gi|1340428653|ref|XP_023735879.1|, gi|1340429174|ref|XP_023738275.1|, gi|1340430316|ref|XP_023743492.1|, gi|1340430741|ref|XP_023745447.1|, gi|1340430758|ref|XP_023745540.1|, gi|1340431026|ref|XP_023746867.1|, gi|1340434218|ref|XP_023744403.1|, gi|1340436702|…	gi|1216228184|ref|XP_021602263.1|, gi|1216250511|ref|XP_021608999.1|, gi|1216265000|ref|XP_021616636.1|, gi|1216267331|ref|XP_021617874.1|, gi|1216267509|ref|XP_021617979.1|, gi|1216289456|ref|XP_021629566.1|, gi|1216293632|ref|XP_021631777.1|, gi|1216300302|ref|XP_021592131.1|, gi|1216305954|ref|XP_021595144.1|, gi|1216306060|ref|XP_021595204.1|, gi|1216306543|ref|XP_021595442.1|, gi|1216313079|…	gi|1379596732|ref|XP_024629855.1|, gi|1379596945|ref|XP_024629773.1|, gi|1379598354|ref|XP_024631327.1|, gi|1379598404|ref|XP_024631361.1|, gi|1379598462|ref|XP_024631448.1|, gi|1379606538|ref|XP_024630799.1|, gi|1379606759|ref|XP_024630897.1|, gi|1379606763|ref|XP_024630899.1|, gi|1379609251|ref|XP_024631551.1|, gi|1379613604|ref|XP_024632664.1|, gi|1379613886|ref|XP_024632791.1|, gi|1379620310|…		gi|1025051350|ref|XP_016447682.1|, gi|1025170322|ref|XP_016470739.1|, gi|1025229662|ref|XP_016483769.1|, gi|1025278938|ref|XP_016494954.1|, gi|1025324892|ref|XP_016504774.1|, gi|1025359189|ref|XP_016512270.1|	gi|1279042758|ref|XP_022888623.1|, gi|1279054320|ref|XP_022888997.1|, gi|1279071007|ref|XP_022897583.1|, gi|1279071049|ref|XP_022897610.1|		gi|672209543|ref|XP_008780831.1|	gi|1162510950|ref|XP_020409965.1|, gi|1162511120|ref|XP_020410785.1|, gi|1162511833|ref|XP_020414092.1|, gi|1162525684|ref|XP_020412727.1|, gi|1162525801|ref|XP_020412780.1|, gi|1162525805|ref|XP_020412782.1|, gi|1162525809|ref|XP_020412784.1|, gi|1162525903|ref|XP_020412834.1|, gi|1162526163|ref|XP_020412962.1|, gi|1162531944|ref|XP_020414878.1|, gi|1162533766|ref|XP_020415531.1|, gi|1162533848|…			gi|1256285802|ref|XP_022683759.1|, gi|1256287786|ref|XP_004954923.3|, gi|1256288188|ref|XP_022684618.1|, gi|1256357762|ref|XP_022680037.1|, gi|1256514731|ref|XP_012700665.2|, gi|1256514801|ref|XP_022681830.1|, gi|1256514813|ref|XP_022681834.1|, gi|1256514842|ref|XP_022681848.1|, gi|1256546200|ref|XP_022682363.1|, gi|1256611437|ref|XP_022684224.1|, gi|1256616038|ref|XP_022684498.1|, gi|514734620|r…		gi|1205917912|ref|XP_021306298.1|, gi|1205917914|ref|XP_021306300.1|, gi|1205918447|ref|XP_021315666.1|, gi|1205918595|ref|XP_021320814.1|, gi|1205918627|ref|XP_021301527.1|, gi|1205918705|ref|XP_021304369.1|, gi|1205918707|ref|XP_021304473.1|, gi|1205918709|ref|XP_021304532.1|, gi|1205918768|ref|XP_021306489.1|, gi|1205918826|ref|XP_021306729.1|, gi|1205918828|ref|XP_021306732.1|, gi|1205918830|…				gi|1162437599|ref|XP_020401798.1|, gi|1162440982|ref|XP_020396431.1|, gi|1162441059|ref|XP_020396818.1|, gi|1162441196|ref|XP_020397305.1|, gi|1162441212|ref|XP_020397375.1|, gi|1162441342|ref|XP_020397642.1|, gi|1162441384|ref|XP_020397728.1|, gi|1162442178|ref|XP_008665739.2|, gi|1162442205|ref|XP_020400282.1|, gi|1162443952|ref|XP_020402102.1|, gi|1162446317|ref|XP_008665876.2|, gi|1162446384|…	gi|1190945530|ref|XP_020866331.1|, gi|1190945749|ref|XP_020866419.1|, gi|1190946318|ref|XP_020866620.1|, gi|1190951688|ref|XP_020868816.1|, gi|1190955010|ref|XP_020870157.1|, gi|1190956008|ref|XP_020870555.1|, gi|1190956688|ref|XP_002893144.2|, gi|1190957212|ref|XP_020871008.1|, gi|1190968143|ref|XP_020887609.1|, gi|1190976214|ref|XP_020883895.1|, gi|1190981914|ref|XP_020879876.1|, gi|1190982096|…	gi|1063713200|ref|NP_001325463.1|, gi|145359962|ref|NP_178997.2|	gi|1108789878|ref|XP_019107908.1|, gi|1108792106|ref|XP_019107974.1|, gi|1108803707|ref|XP_019108190.1|, gi|1108804387|ref|XP_019108203.1|, gi|1108863897|ref|XP_019102953.1|, gi|1108864184|ref|XP_019103000.1|, gi|1108876896|ref|XP_019105774.1|, gi|1108887930|ref|XP_010669049.2|, gi|1108916269|ref|XP_019104820.1|, gi|1108917497|ref|XP_010679258.2|, gi|1108944437|ref|XP_019105981.1|, gi|1108965601|…	gi|1079339766|ref|XP_018511449.1|, gi|1079341378|ref|XP_009124761.2|, gi|1079346429|ref|XP_018512603.1|, gi|1079346545|ref|XP_018512692.1|, gi|1079346662|ref|XP_018512781.1|, gi|1079346809|ref|XP_018512964.1|, gi|1079347068|ref|XP_009105084.2|, gi|1079349098|ref|XP_018514709.1|, gi|1079349724|ref|XP_009110990.2|, gi|1079353488|ref|XP_018510407.1|, gi|1079353629|ref|XP_018510511.1|, gi|1079354150|…	gi|1338498568|ref|XP_023644414.1|, gi|1338498575|ref|XP_023644418.1|, gi|1338498637|ref|XP_023644443.1|, gi|1338498656|ref|XP_023644453.1|, gi|1338498922|ref|XP_023644546.1|, gi|1338507830|ref|XP_023633251.1|, gi|1338510098|ref|XP_023643356.1|, gi|1338515910|ref|XP_023641260.1|, gi|1338527164|ref|XP_023640302.1|, gi|1338527249|ref|XP_023640317.1|, gi|1338527296|ref|XP_023640335.1|, gi|1338569099|…	gi|1350195601|ref|XP_024004398.1|, gi|1350195646|ref|XP_024004407.1|, gi|1350196173|ref|XP_024004498.1|, gi|1350197969|ref|XP_024004777.1|, gi|1350198117|ref|XP_024004816.1|, gi|1350198210|ref|XP_024004856.1|, gi|1350198477|ref|XP_024004924.1|, gi|1350210349|ref|XP_024005863.1|, gi|1350219284|ref|XP_024004051.1|, gi|1350219302|ref|XP_024004058.1|, gi|1350219355|ref|XP_024004074.1|, gi|1350219393|…			gi|1226781072|ref|XP_021859289.1|, gi|1226791738|ref|XP_021845166.1|, gi|1226792033|ref|XP_021845311.1|, gi|1226792048|ref|XP_021845319.1|, gi|1226792124|ref|XP_021845349.1|, gi|1226792242|ref|XP_021845408.1|, gi|1226795394|ref|XP_021847001.1|, gi|1226798630|ref|XP_021848609.1|, gi|1226802952|ref|XP_021850824.1|, gi|1226803379|ref|XP_021851028.1|, gi|1226804629|ref|XP_021851631.1|, gi|1226806560|…
OG0000017	gi|1149718409|ref|XP_020185199.1|, gi|1149815755|ref|XP_020166764.1|	gi|1147561393|ref|XP_020084259.1|	gi|1150704994|ref|XP_020263234.1|, gi|1150720434|ref|XP_020270803.1|, gi|1150723952|ref|XP_020272780.1|, gi|1150729188|ref|XP_020275391.1|		gi|1150103149|ref|XP_020237665.1|, gi|1150109432|ref|XP_020202185.1|, gi|1150110034|ref|XP_020202499.1|, gi|1150111620|ref|XP_020203356.1|, gi|1150111624|ref|XP_020203358.1|, gi|1150111626|ref|XP_020203359.1|, gi|1150111632|ref|XP_020203362.1|, gi|1150111638|ref|XP_020203366.1|, gi|1150112675|ref|XP_020203927.1|, gi|1150118265|ref|XP_020206938.1|, gi|1150119869|ref|XP_020207706.1|, gi|1150119873|…	gi|1026010344|ref|XP_016556880.1|, gi|1026087684|ref|XP_016542992.1|	gi|1227896208|ref|XP_021893564.1|, gi|1227896210|ref|XP_021893569.1|, gi|1227908233|ref|XP_021890382.1|, gi|1227930217|ref|XP_021900926.1|, gi|1227932614|ref|XP_021902169.1|, gi|1227932984|ref|XP_021902364.1|	gi|502076975|ref|XP_004485511.1|, gi|502086879|ref|XP_004488355.1|, gi|502087924|ref|XP_004488683.1|, gi|502087927|ref|XP_004488684.1|, gi|502087930|ref|XP_004488685.1|, gi|502133473|ref|XP_004501777.1|, gi|502143759|ref|XP_004505455.1|, gi|502154991|ref|XP_004509921.1|, gi|502159266|ref|XP_004511448.1|, gi|502164808|ref|XP_004513274.1|, gi|502168254|ref|XP_004514346.1|, gi|502174710|ref|XP_00451…		gi|1040812403|ref|XP_017228047.1|, gi|1040814856|ref|XP_017235804.1|, gi|1040817252|ref|XP_017233151.1|, gi|1040817938|ref|XP_017235246.1|, gi|1040817959|ref|XP_017235338.1|, gi|1040818689|ref|XP_017237975.1|, gi|1040822451|ref|XP_017253134.1|, gi|1040824121|ref|XP_017214832.1|, gi|1040824127|ref|XP_017214854.1|, gi|1040870210|ref|XP_017245676.1|, gi|1040870262|ref|XP_017245705.1|, gi|1040871930|…	gi|470116628|ref|XP_004294480.1|, gi|470119140|ref|XP_004295674.1|, gi|470119553|ref|XP_004295877.1|, gi|470123921|ref|XP_004297968.1|, gi|470124015|ref|XP_004298013.1|, gi|470125109|ref|XP_004298549.1|, gi|470125595|ref|XP_004298787.1|, gi|470129546|ref|XP_004300675.1|, gi|470129778|ref|XP_004300785.1|, gi|470144367|ref|XP_004307829.1|, gi|470146338|ref|XP_004308783.1|, gi|470148221|ref|XP_00430…	gi|1050555061|ref|XP_017621921.1|, gi|1050591554|ref|XP_017617113.1|, gi|1050593080|ref|XP_017617944.1|, gi|1050593316|ref|XP_017618080.1|, gi|1050594499|ref|XP_017618707.1|, gi|1050594654|ref|XP_017618785.1|, gi|1050594712|ref|XP_017618817.1|, gi|1050594962|ref|XP_017618946.1|, gi|1050612313|ref|XP_017628858.1|, gi|1050612643|ref|XP_017629050.1|, gi|1050619605|ref|XP_017632595.1|, gi|1050619611|…	gi|1228764439|ref|XP_022031683.1|, gi|1228764443|ref|XP_022031685.1|, gi|1228767049|ref|XP_022042322.1|, gi|1228771624|ref|XP_021984933.1|, gi|1228771626|ref|XP_021984941.1|, gi|1228812086|ref|XP_022038743.1|, gi|1228877242|ref|XP_021993502.1|, gi|1228880236|ref|XP_021994634.1|, gi|1228897402|ref|XP_022001478.1|, gi|1228935713|ref|XP_022017450.1|, gi|1228935778|ref|XP_022017473.1|, gi|1228939526|…	gi|1216978062|ref|XP_021685849.1|, gi|1217003145|ref|XP_021640959.1|	gi|1340421394|ref|XP_023759828.1|, gi|1340433746|ref|XP_023744172.1|, gi|1340436511|ref|XP_023745495.1|, gi|1340453425|ref|XP_023748905.1|, gi|1340453554|ref|XP_023748967.1|, gi|1340453591|ref|XP_023748983.1|, gi|1340453596|ref|XP_023748986.1|, gi|1340453609|ref|XP_023748992.1|, gi|1340453679|ref|XP_023749021.1|, gi|1340454391|ref|XP_023749337.1|, gi|1340460465|ref|XP_023757460.1|, gi|1340460469|…	gi|1216255655|ref|XP_021611731.1|	gi|1379594487|ref|XP_024630571.1|, gi|1379596357|ref|XP_024629989.1|, gi|1379596422|ref|XP_024629970.1|, gi|1379596867|ref|XP_024629803.1|, gi|1379603667|ref|XP_024640648.1|, gi|1379604015|ref|XP_013469100.2|, gi|1379605049|ref|XP_024626995.1|, gi|1379605067|ref|XP_024627052.1|, gi|1379605159|ref|XP_024627269.1|, gi|1379605640|ref|XP_024628510.1|, gi|1379608412|ref|XP_024631343.1|, gi|1379608776|…	gi|1091666982|ref|XP_018677949.1|, gi|695036984|ref|XP_009405966.1|	gi|1025041369|ref|XP_016445232.1|, gi|1025052206|ref|XP_016447885.1|, gi|1025067826|ref|XP_016451265.1|, gi|1025267043|ref|XP_016492613.1|, gi|1025390716|ref|XP_016435104.1|, gi|1025394528|ref|XP_016436079.1|, gi|1025397769|ref|XP_016449582.1|, gi|1025402795|ref|XP_016437480.1|	gi|1279001536|ref|XP_022861063.1|, gi|1279010451|ref|XP_022864815.1|, gi|1279078735|ref|XP_022843458.1|, gi|1279082009|ref|XP_022845143.1|, gi|1279092357|ref|XP_022848499.1|, gi|1279106629|ref|XP_022877517.1|, gi|1279112319|ref|XP_022880410.1|	gi|593438102|ref|XP_007140578.1|, gi|593438241|ref|XP_007140579.1|, gi|593438500|ref|XP_007140581.1|, gi|593438569|ref|XP_007140582.1|, gi|593446776|ref|XP_007140622.1|, gi|593447028|ref|XP_007140624.1|, gi|593448887|ref|XP_007140632.1|, gi|593470246|ref|XP_007140751.1|, gi|593470353|ref|XP_007140752.1|, gi|593697804|ref|XP_007149375.1|, gi|593697808|ref|XP_007149377.1|, gi|593697906|ref|XP_00714…	gi|1052185385|ref|XP_017699370.1|, gi|1052205528|ref|XP_008777997.2|, gi|672173281|ref|XP_008806767.1|	gi|1162550048|ref|XP_020416957.1|, gi|1162550361|ref|XP_020417054.1|, gi|1162551584|ref|XP_020417460.1|, gi|1162552681|ref|XP_007213371.2|, gi|1162552683|ref|XP_007212645.2|, gi|1162552685|ref|XP_020417827.1|, gi|1162554445|ref|XP_020418487.1|, gi|1162554705|ref|XP_007212526.2|, gi|1162555514|ref|XP_020418834.1|, gi|1162555516|ref|XP_020418835.1|, gi|1162557619|ref|XP_020419533.1|, gi|595912825|r…	gi|1000957471|ref|XP_002523009.2|, gi|1000964055|ref|XP_015575332.1|, gi|1391275896|ref|XP_025015110.1|, gi|1391281758|ref|XP_015578977.2|	gi|747054443|ref|XP_011073429.1|, gi|747072527|ref|XP_011083180.1|, gi|747094981|ref|XP_011095351.1|		gi|1444439705|ref|XP_025883822.1|, gi|460397178|ref|XP_004244145.1|, gi|460402006|ref|XP_004246506.1|, gi|723660311|ref|XP_010325226.1|		gi|1063462014|ref|XP_017980121.1|, gi|1063482498|ref|XP_007031878.2|, gi|1063483092|ref|XP_017974557.1|, gi|1063484243|ref|XP_017974794.1|, gi|1063508805|ref|XP_017978253.1|, gi|1063513485|ref|XP_017979676.1|, gi|1063513488|ref|XP_017979677.1|, gi|1063513490|ref|XP_007020969.2|, gi|1063513492|ref|XP_007020970.2|, gi|1063513494|ref|XP_017979679.1|, gi|1063513496|ref|XP_017979680.1|, gi|1063513500|…	gi|1255139453|ref|XP_014496725.2|, gi|1255139469|ref|XP_022635867.1|, gi|1255140219|ref|XP_022636056.1|, gi|1255159616|ref|XP_014511789.2|, gi|950927129|ref|XP_014491962.1|, gi|950927133|ref|XP_014492041.1|, gi|950927137|ref|XP_014492141.1|, gi|950935855|ref|XP_014517506.1|, gi|950954410|ref|XP_014496415.1|, gi|950967697|ref|XP_014499375.1|, gi|950968107|ref|XP_014499472.1|, gi|950968212|ref|XP_0…	gi|1104687839|ref|XP_019072935.1|, gi|731403045|ref|XP_010654888.1|, gi|731433859|ref|XP_010644814.1|, gi|731433898|ref|XP_010644831.1|, gi|731433900|ref|XP_010644832.1|		gi|1190945035|ref|XP_020866105.1|, gi|1190946163|ref|XP_020866563.1|, gi|1190948028|ref|XP_020867313.1|, gi|1190948359|ref|XP_020867451.1|, gi|1190949994|ref|XP_002894621.2|, gi|1190951649|ref|XP_020868799.1|, gi|1190951842|ref|XP_020868873.1|, gi|1190952497|ref|XP_002890021.2|, gi|1190952670|ref|XP_020869219.1|, gi|1190957717|ref|XP_020889768.1|, gi|1190957995|ref|XP_020889876.1|, gi|1190958122|…	gi|1063678781|ref|NP_175674.3|, gi|1063678895|ref|NP_001319428.1|, gi|1063684118|ref|NP_001322750.1|, gi|1063687839|ref|NP_001319128.1|, gi|1063694748|ref|NP_001321463.1|, gi|1063704894|ref|NP_001323594.1|, gi|1063708203|ref|NP_001319714.1|, gi|1063708352|ref|NP_001319715.1|, gi|1063712432|ref|NP_001327037.1|, gi|1063713986|ref|NP_001327287.1|, gi|1063713988|ref|NP_001326312.1|, gi|1063713997|ref…	gi|1108796381|ref|XP_019108071.1|, gi|1108796408|ref|XP_019108074.1|, gi|1108819691|ref|XP_019102668.1|, gi|1108864318|ref|XP_019103030.1|, gi|1108864330|ref|XP_019103033.1|, gi|1108868433|ref|XP_010668853.2|, gi|1108915965|ref|XP_019104799.1|, gi|1108922448|ref|XP_019105114.1|, gi|1108922587|ref|XP_019105117.1|, gi|1108967518|ref|XP_010688545.2|, gi|731310781|ref|XP_010675921.1|, gi|731315162|re…	gi|1079338638|ref|XP_018511298.1|, gi|1079340924|ref|XP_018511338.1|, gi|1079341918|ref|XP_018511636.1|, gi|1079346839|ref|XP_009147745.2|, gi|1079359603|ref|XP_018510879.1|, gi|1079363120|ref|XP_018511058.1|, gi|1079371343|ref|XP_018511768.1|, gi|1079374302|ref|XP_018511918.1|, gi|1079374867|ref|XP_009130311.2|, gi|1079376855|ref|XP_009126924.2|, gi|1079377927|ref|XP_018512201.1|, gi|1079380918|…	gi|1338498603|ref|XP_023644429.1|, gi|1338498976|ref|XP_023644567.1|, gi|1338502217|ref|XP_023645432.1|, gi|1338503943|ref|XP_023645827.1|, gi|1338505578|ref|XP_023632653.1|, gi|1338507663|ref|XP_006306442.2|, gi|1338507897|ref|XP_023633278.1|, gi|1338509836|ref|XP_023643308.1|, gi|1338509926|ref|XP_006301896.2|, gi|1338509937|ref|XP_006301891.2|, gi|1338512445|ref|XP_006303104.2|, gi|1338512543|…	gi|1350196169|ref|XP_006413220.2|, gi|1350198263|ref|XP_024004871.1|, gi|1350205235|ref|XP_024005577.1|, gi|1350208007|ref|XP_006412145.2|, gi|1350208597|ref|XP_024005775.1|, gi|1350209743|ref|XP_024005808.1|, gi|1350210290|ref|XP_024005856.1|, gi|1350216109|ref|XP_024003689.1|, gi|1350216113|ref|XP_006411527.2|, gi|1350219203|ref|XP_006409792.2|, gi|1350220492|ref|XP_024004195.1|, gi|1350221326|…	gi|1117315701|ref|XP_019430325.1|, gi|1117415820|ref|XP_019414140.1|, gi|1117445227|ref|XP_019420595.1|, gi|1117445743|ref|XP_019420893.1|, gi|1117544935|ref|XP_019449242.1|, gi|1117547664|ref|XP_019450403.1|, gi|1117570132|ref|XP_019455020.1|	gi|1102727750|ref|XP_019052671.1|, gi|1102779820|ref|XP_019055168.1|, gi|1102793919|ref|XP_019051760.1|, gi|720037619|ref|XP_010267730.1|, gi|720071074|ref|XP_010277951.1|, gi|720071084|ref|XP_010277954.1|, gi|720071087|ref|XP_010277955.1|, gi|720071101|ref|XP_010277960.1|	gi|1226779256|ref|XP_021851257.1|, gi|1226779724|ref|XP_021853284.1|, gi|1226779730|ref|XP_021853308.1|, gi|1226780792|ref|XP_021858118.1|, gi|1226782362|ref|XP_021865254.1|, gi|1226784294|ref|XP_021840713.1|, gi|1226784417|ref|XP_021841186.1|, gi|1226784419|ref|XP_021841195.1|, gi|1226784421|ref|XP_021841198.1|, gi|1226784423|ref|XP_021841206.1|, gi|1226784445|ref|XP_021841302.1|, gi|1226784447|…	gi|1103910279|ref|XP_019057514.1|, gi|1103914929|ref|XP_019058022.1|, gi|1103919360|ref|XP_019058549.1|, gi|1103919362|ref|XP_010545881.2|, gi|1103919517|ref|XP_019058571.1|, gi|729322171|ref|XP_010533749.1|, gi|729332055|ref|XP_010537011.1|, gi|729338334|ref|XP_010539171.1|, gi|729347625|ref|XP_010542329.1|, gi|729357343|ref|XP_010545528.1|, gi|729357361|ref|XP_010545533.1|, gi|729357364|ref|XP_…
OG0000018	gi|1149697173|ref|XP_020197876.1|, gi|1149709326|ref|XP_020180746.1|, gi|1149709677|ref|XP_020180918.1|, gi|1149719463|ref|XP_020185696.1|, gi|1149720302|ref|XP_020186100.1|, gi|1149720335|ref|XP_020186117.1|, gi|1149732279|ref|XP_020191241.1|, gi|1149735806|ref|XP_020192264.1|, gi|1149735919|ref|XP_020192308.1|, gi|1149741258|ref|XP_020194316.1|, gi|1149742137|ref|XP_020194627.1|, gi|1149748056|…	gi|1147545799|ref|XP_020080575.1|, gi|1147550300|ref|XP_020082689.1|, gi|1147570775|ref|XP_020089023.1|, gi|1147576684|ref|XP_020092040.1|, gi|1147595146|ref|XP_020101459.1|, gi|1147609129|ref|XP_020108580.1|	gi|1150669664|ref|XP_020250174.1|, gi|1150670487|ref|XP_020250603.1|, gi|1150673269|ref|XP_020253124.1|, gi|1150673461|ref|XP_020254308.1|, gi|1150673471|ref|XP_020254354.1|, gi|1150674196|ref|XP_020259686.1|, gi|1150674343|ref|XP_020260875.1|, gi|1150674494|ref|XP_020262291.1|, gi|1150674512|ref|XP_020262464.1|, gi|1150674588|ref|XP_020262999.1|, gi|1150685134|ref|XP_020253699.1|, gi|1150685266|…	gi|1371048456|ref|XP_024313072.1|, gi|1371059302|ref|XP_024313996.1|, gi|1371089676|ref|XP_024310389.1|, gi|721628281|ref|XP_010229716.1|, gi|721628332|ref|XP_010229730.1|	gi|1150087159|ref|XP_020229209.1|, gi|1150089239|ref|XP_020230284.1|, gi|1150089572|ref|XP_020230457.1|, gi|1150091903|ref|XP_020231642.1|, gi|1150092850|ref|XP_020232140.1|, gi|1150094904|ref|XP_020233205.1|, gi|1150098245|ref|XP_020235003.1|, gi|1150098961|ref|XP_020235396.1|, gi|1150099643|ref|XP_020235768.1|, gi|1150102794|ref|XP_020237470.1|, gi|1150103255|ref|XP_020237723.1|, gi|1150103480|…	gi|1026002088|ref|XP_016552928.1|, gi|1026002096|ref|XP_016552932.1|, gi|1026002125|ref|XP_016552945.1|, gi|1026003120|ref|XP_016553417.1|, gi|1026003421|ref|XP_016553559.1|, gi|1026005550|ref|XP_016554591.1|, gi|1026005563|ref|XP_016554598.1|, gi|1026006031|ref|XP_016554826.1|, gi|1026006374|ref|XP_016554994.1|, gi|1026007259|ref|XP_016555413.1|, gi|1026007359|ref|XP_016555460.1|, gi|1026007785|…	gi|1227896724|ref|XP_021896358.1|, gi|1227913420|ref|XP_021893053.1|, gi|1227918475|ref|XP_021894979.1|, gi|1227927443|ref|XP_021899480.1|, gi|1227928511|ref|XP_021900038.1|, gi|1227930209|ref|XP_021900922.1|, gi|1227930661|ref|XP_021901157.1|, gi|1227931726|ref|XP_021901703.1|, gi|1227936010|ref|XP_021903868.1|, gi|1227942579|ref|XP_021907256.1|, gi|1227943137|ref|XP_021907551.1|, gi|1227945996|…	gi|502079424|ref|XP_004486255.1|, gi|502084724|ref|XP_004487747.1|, gi|502086580|ref|XP_004488262.1|, gi|502089406|ref|XP_004488901.1|, gi|502093782|ref|XP_004490051.1|, gi|502094515|ref|XP_004490235.1|, gi|502095284|ref|XP_004490418.1|, gi|502095572|ref|XP_004490485.1|, gi|502097684|ref|XP_004491052.1|, gi|502101966|ref|XP_004491926.1|, gi|502102698|ref|XP_004492156.1|, gi|502106717|ref|XP_00449…	gi|1035390715|ref|XP_016901406.1|, gi|1035391694|ref|XP_016902771.1|, gi|1035407144|ref|XP_016900876.1|, gi|1035422864|ref|XP_016903121.1|, gi|1035423832|ref|XP_016903256.1|, gi|659087164|ref|XP_008444306.1|, gi|659098582|ref|XP_008450210.1|, gi|659107496|ref|XP_008453704.1|, gi|659109769|ref|XP_008454868.1|, gi|659112421|ref|XP_008456213.1|, gi|659112423|ref|XP_008456214.1|, gi|659112443|ref|XP_…	gi|1040813099|ref|XP_017228411.1|, gi|1040813362|ref|XP_017228539.1|, gi|1040813366|ref|XP_017228542.1|, gi|1040813368|ref|XP_017228543.1|, gi|1040813457|ref|XP_017228592.1|, gi|1040813851|ref|XP_017228786.1|, gi|1040813911|ref|XP_017228809.1|, gi|1040813971|ref|XP_017228837.1|, gi|1040814042|ref|XP_017228871.1|, gi|1040814059|ref|XP_017228879.1|, gi|1040816628|ref|XP_017231332.1|, gi|1040839480|…	gi|470118640|ref|XP_004295431.1|, gi|470120180|ref|XP_004296186.1|, gi|764547931|ref|XP_011459732.1|, gi|764548924|ref|XP_011459881.1|, gi|764552866|ref|XP_011460338.1|, gi|764620803|ref|XP_011468553.1|, gi|764621612|ref|XP_011468675.1|, gi|764639803|ref|XP_011470661.1|, gi|764639856|ref|XP_011470671.1|, gi|764639914|ref|XP_011470683.1|, gi|764646521|ref|XP_011457580.1|	gi|1050553236|ref|XP_017620572.1|, gi|1050553389|ref|XP_017621244.1|, gi|1050554582|ref|XP_017621737.1|, gi|1050558247|ref|XP_017631433.1|, gi|1050558269|ref|XP_017631611.1|, gi|1050558351|ref|XP_017632211.1|, gi|1050558441|ref|XP_017632748.1|, gi|1050558477|ref|XP_017633041.1|, gi|1050558497|ref|XP_017633214.1|, gi|1050558517|ref|XP_017633355.1|, gi|1050558675|ref|XP_017634775.1|, gi|1050558771|…	gi|1228761799|ref|XP_022026038.1|, gi|1228762405|ref|XP_022008160.1|, gi|1228764661|ref|XP_022032854.1|, gi|1228772769|ref|XP_021989247.1|, gi|1228774919|ref|XP_022003611.1|, gi|1228791359|ref|XP_022030353.1|, gi|1228791841|ref|XP_022030614.1|, gi|1228793337|ref|XP_022031445.1|, gi|1228793339|ref|XP_022031446.1|, gi|1228794505|ref|XP_022032099.1|, gi|1228797808|ref|XP_022033471.1|, gi|1228815637|…	gi|1216924976|ref|XP_021666454.1|, gi|1216927322|ref|XP_021671229.1|, gi|1216928492|ref|XP_021676869.1|, gi|1216930696|ref|XP_021688407.1|, gi|1216930698|ref|XP_021688429.1|, gi|1216931483|ref|XP_021692370.1|, gi|1216932302|ref|XP_021638786.1|, gi|1216932863|ref|XP_021641775.1|, gi|1216936478|ref|XP_021661812.1|, gi|1216937902|ref|XP_021665017.1|, gi|1216938102|ref|XP_021665121.1|, gi|1216940098|…	gi|1340430230|ref|XP_023743047.1|, gi|1340432031|ref|XP_023749953.1|, gi|1340442165|ref|XP_023751164.1|, gi|1340448192|ref|XP_023754092.1|, gi|1340449083|ref|XP_023754457.1|, gi|1340449172|ref|XP_023754501.1|, gi|1340452641|ref|XP_023748516.1|, gi|1340455538|ref|XP_023755146.1|, gi|1340455865|ref|XP_023755295.1|, gi|1340458443|ref|XP_023756509.1|, gi|1340459426|ref|XP_023756965.1|, gi|1340473394|…	gi|1216227985|ref|XP_021602154.1|, gi|1216228212|ref|XP_021602279.1|, gi|1216228650|ref|XP_021602510.1|, gi|1216228652|ref|XP_021602512.1|, gi|1216229352|ref|XP_021602892.1|, gi|1216229604|ref|XP_021603026.1|, gi|1216229952|ref|XP_021603211.1|, gi|1216229957|ref|XP_021603214.1|, gi|1216240748|ref|XP_021603914.1|, gi|1216248076|ref|XP_021607686.1|, gi|1216250613|ref|XP_021609063.1|, gi|1216250633|…	gi|1379596056|ref|XP_024630095.1|, gi|1379606093|ref|XP_024629913.1|, gi|1379607971|ref|XP_024631248.1|, gi|1379613868|ref|XP_024632784.1|, gi|1379613877|ref|XP_024632787.1|, gi|1379617422|ref|XP_024633763.1|, gi|1379619795|ref|XP_024634410.1|, gi|1379619887|ref|XP_024634449.1|, gi|1379625579|ref|XP_024636154.1|, gi|1379625897|ref|XP_024636288.1|, gi|1379638740|ref|XP_024639794.1|, gi|1379641267|…		gi|1025025070|ref|XP_016442434.1|, gi|1025076590|ref|XP_016453447.1|, gi|1025080270|ref|XP_016454365.1|, gi|1025115735|ref|XP_016462301.1|, gi|1025179954|ref|XP_016472528.1|, gi|1025191867|ref|XP_016475355.1|, gi|1025202256|ref|XP_016477377.1|, gi|1025203294|ref|XP_016477626.1|, gi|1025206187|ref|XP_016478381.1|, gi|1025218437|ref|XP_016481482.1|, gi|1025223564|ref|XP_016482776.1|, gi|1025239781|…	gi|1278993047|ref|XP_022850767.1|, gi|1278995127|ref|XP_022858621.1|, gi|1278997331|ref|XP_022852219.1|, gi|1278999524|ref|XP_022859998.1|, gi|1279000090|ref|XP_022860298.1|, gi|1279000314|ref|XP_022860419.1|, gi|1279001326|ref|XP_022860955.1|, gi|1279002219|ref|XP_022861423.1|, gi|1279004413|ref|XP_022862573.1|, gi|1279004697|ref|XP_022862718.1|, gi|1279004983|ref|XP_022862866.1|, gi|1279005571|…	gi|593238122|ref|XP_007132790.1|	gi|672109625|ref|XP_008791100.1|, gi|672132504|ref|XP_008789836.1|, gi|672136603|ref|XP_008792005.1|, gi|672160032|ref|XP_008799786.1|, gi|672166215|ref|XP_008803032.1|, gi|672170223|ref|XP_008805166.1|, gi|672192442|ref|XP_008775766.1|, gi|672198831|ref|XP_008777443.1|, gi|672201192|ref|XP_008778073.1|, gi|672203236|ref|XP_008778593.1|, gi|672207247|ref|XP_008779647.1|, gi|672208190|ref|XP_00878…	gi|1162510666|ref|XP_020418920.1|, gi|1162510719|ref|XP_020420734.1|, gi|1162511006|ref|XP_020410264.1|, gi|1162511098|ref|XP_020410674.1|, gi|1162511112|ref|XP_020410736.1|, gi|1162511124|ref|XP_020410816.1|, gi|1162511433|ref|XP_020412134.1|, gi|1162511465|ref|XP_020412273.1|, gi|1162511502|ref|XP_020412465.1|, gi|1162511535|ref|XP_020412646.1|, gi|1162521009|ref|XP_020411153.1|, gi|1162524461|…	gi|1000937331|ref|XP_015583970.1|, gi|1000937631|ref|XP_015583886.1|, gi|1000937654|ref|XP_015583876.1|, gi|1000937656|ref|XP_015583877.1|, gi|1000938139|ref|XP_015583711.1|, gi|1000938463|ref|XP_015583600.1|, gi|1000939207|ref|XP_015583379.1|, gi|1000939704|ref|XP_015583224.1|, gi|1000939748|ref|XP_015583209.1|, gi|1000940777|ref|XP_015582859.1|, gi|1000941122|ref|XP_015582741.1|, gi|1000941268|…	gi|747077620|ref|XP_011085941.1|	gi|1256625693|ref|XP_022684644.1|, gi|514789455|ref|XP_004971827.1|, gi|836015339|ref|XP_012703918.1|, gi|955714872|ref|XP_014660214.1|	gi|1104606916|ref|XP_019067534.1|, gi|1104618368|ref|XP_019068952.1|, gi|1104618420|ref|XP_019068973.1|, gi|1104624273|ref|XP_019069817.1|, gi|1444398478|ref|XP_025884771.1|, gi|1444399150|ref|XP_025885564.1|, gi|1444404771|ref|XP_025884872.1|, gi|1444436182|ref|XP_025888813.1|, gi|460383187|ref|XP_004237313.1|, gi|460403600|ref|XP_004247277.1|, gi|460410771|ref|XP_004250792.1|, gi|460410821|ref|…	gi|1205931893|ref|XP_021308378.1|, gi|1205974183|ref|XP_021321777.1|	gi|1063459616|ref|XP_017972728.1|, gi|1063459746|ref|XP_017973477.1|, gi|1063468155|ref|XP_017970361.1|, gi|1063475604|ref|XP_017972491.1|, gi|1063475636|ref|XP_017972509.1|, gi|1063475790|ref|XP_017972588.1|, gi|1063482876|ref|XP_017974456.1|, gi|1063482909|ref|XP_017974472.1|, gi|1063483021|ref|XP_007032955.2|, gi|1063490841|ref|XP_007014181.2|, gi|1063491581|ref|XP_017982357.1|, gi|1063501933|…	gi|1255112512|ref|XP_022633048.1|, gi|1255117652|ref|XP_022635028.1|, gi|1255121281|ref|XP_022632199.1|, gi|1255139881|ref|XP_022635989.1|, gi|1255148615|ref|XP_022637950.1|, gi|1255160762|ref|XP_022640804.1|, gi|1255164662|ref|XP_022641626.1|, gi|1255166378|ref|XP_022642042.1|, gi|1255168043|ref|XP_022642415.1|, gi|1255173008|ref|XP_022631497.1|, gi|950927236|ref|XP_014493452.1|, gi|950927735|re…	gi|1104508150|ref|XP_019074025.1|, gi|1104508172|ref|XP_019074028.1|, gi|1104514895|ref|XP_010656447.2|, gi|1104662021|ref|XP_019081633.1|, gi|1104674066|ref|XP_019071922.1|, gi|1104681628|ref|XP_019072565.1|, gi|1104681674|ref|XP_019072575.1|, gi|1105494484|ref|XP_019076514.1|, gi|1105494568|ref|XP_019076542.1|, gi|1105500403|ref|XP_019077673.1|, gi|731372412|ref|XP_010650273.1|, gi|731374906|re…		gi|1190949330|ref|XP_020867873.1|, gi|1190964366|ref|XP_020886036.1|, gi|1190964370|ref|XP_020886039.1|, gi|1190964980|ref|XP_020886261.1|, gi|1190966146|ref|XP_020886743.1|, gi|1191016799|ref|XP_020871911.1|, gi|1191016801|ref|XP_020871918.1|	gi|1063688809|ref|NP_001319176.1|, gi|15232428|ref|NP_188735.1|, gi|15232431|ref|NP_188737.1|	gi|1108796137|ref|XP_019108066.1|, gi|731317581|ref|XP_010669264.1|, gi|731317894|ref|XP_010669429.1|, gi|731320543|ref|XP_010670865.1|, gi|731323757|ref|XP_010672605.1|, gi|731324173|ref|XP_010672829.1|, gi|731328992|ref|XP_010675350.1|, gi|731334593|ref|XP_010678299.1|, gi|731340086|ref|XP_010681196.1|, gi|731349705|ref|XP_010686133.1|, gi|731358255|ref|XP_010690636.1|, gi|731367211|ref|XP_0106…	gi|1079338711|ref|XP_009122999.2|, gi|1079348574|ref|XP_018514349.1|, gi|1079374423|ref|XP_009128534.2|, gi|1079385992|ref|XP_018512675.1|, gi|1079388948|ref|XP_018512860.1|, gi|685282530|ref|XP_009132178.1|, gi|685289555|ref|XP_009135722.1|, gi|685297421|ref|XP_009139516.1|, gi|685298210|ref|XP_009139895.1|, gi|685298711|ref|XP_009140123.1|, gi|685307788|ref|XP_009144609.1|, gi|685308840|ref|XP_…	gi|1338516250|ref|XP_023641339.1|, gi|1338520169|ref|XP_023642080.1|, gi|1338520171|ref|XP_023642081.1|, gi|1338520242|ref|XP_023642101.1|, gi|1338521756|ref|XP_023642461.1|, gi|1338627504|ref|XP_023633452.1|	gi|1350198244|ref|XP_024004864.1|, gi|1350198294|ref|XP_024004878.1|, gi|1350198296|ref|XP_024004879.1|, gi|1350198336|ref|XP_024004889.1|, gi|1350215754|ref|XP_024003644.1|, gi|1350219292|ref|XP_024004053.1|, gi|1350228144|ref|XP_024016110.1|, gi|1350233495|ref|XP_024014997.1|, gi|1350245148|ref|XP_024014665.1|, gi|1350245818|ref|XP_024014739.1|, gi|1350326483|ref|XP_006392748.2|, gi|1350330618|…	gi|1117289366|ref|XP_019429218.1|, gi|1117289378|ref|XP_019429222.1|, gi|1117289499|ref|XP_019429247.1|, gi|1117289527|ref|XP_019429256.1|, gi|1117290952|ref|XP_019432821.1|, gi|1117292551|ref|XP_019432919.1|, gi|1117296519|ref|XP_019433216.1|, gi|1117297011|ref|XP_019429362.1|, gi|1117298720|ref|XP_019433446.1|, gi|1117299492|ref|XP_019433657.1|, gi|1117300903|ref|XP_019433840.1|, gi|1117301235|…	gi|1102734645|ref|XP_019052475.1|, gi|1102781334|ref|XP_019055357.1|, gi|719973622|ref|XP_010242175.1|, gi|719973657|ref|XP_010242318.1|, gi|720026953|ref|XP_010264420.1|, gi|720037402|ref|XP_010267663.1|, gi|720038157|ref|XP_010267897.1|, gi|720040918|ref|XP_010268746.1|, gi|720041533|ref|XP_010268935.1|, gi|720043701|ref|XP_010269649.1|, gi|720052196|ref|XP_010272329.1|, gi|720070303|ref|XP_010…	gi|1226791470|ref|XP_021845034.1|, gi|1226810367|ref|XP_021854466.1|, gi|1226822765|ref|XP_021860572.1|, gi|1226843168|ref|XP_021836177.1|	gi|1103823457|ref|XP_019057301.1|, gi|1103908802|ref|XP_019057339.1|, gi|1103926734|ref|XP_019059490.1|, gi|729299516|ref|XP_010555050.1|, gi|729299866|ref|XP_010556668.1|, gi|729303310|ref|XP_010527350.1|, gi|729303488|ref|XP_010527600.1|, gi|729307875|ref|XP_010529052.1|, gi|729311887|ref|XP_010530393.1|, gi|729317979|ref|XP_010532447.1|, gi|729320605|ref|XP_010533278.1|, gi|729325135|ref|XP_01…
OG0000019			gi|1150673421|ref|XP_020254130.1|, gi|1150675549|ref|XP_020268734.1|, gi|1150697812|ref|XP_020259787.1|, gi|1150704502|ref|XP_020262979.1|, gi|1150704625|ref|XP_020263044.1|, gi|1150705140|ref|XP_020263314.1|, gi|1150714755|ref|XP_020268022.1|, gi|1150717507|ref|XP_020269345.1|, gi|1150720584|ref|XP_020270891.1|, gi|1150723462|ref|XP_020272503.1|, gi|1150729732|ref|XP_020275658.1|, gi|1150737099|…	gi|1371039175|ref|XP_024313356.1|	gi|1150095168|ref|XP_020233330.1|, gi|1150097316|ref|XP_020234506.1|, gi|1150098959|ref|XP_020235395.1|, gi|1150102587|ref|XP_020237371.1|, gi|1150102589|ref|XP_020237372.1|, gi|1150104220|ref|XP_020238250.1|, gi|1150105501|ref|XP_020238948.1|, gi|1150107033|ref|XP_020239779.1|, gi|1150107222|ref|XP_020239883.1|, gi|1150109686|ref|XP_020202309.1|, gi|1150109936|ref|XP_020202447.1|, gi|1150112008|…	gi|1026002601|ref|XP_016553166.1|, gi|1026003100|ref|XP_016553410.1|, gi|1026004123|ref|XP_016553895.1|, gi|1026004160|ref|XP_016553915.1|, gi|1026005782|ref|XP_016554704.1|, gi|1026011099|ref|XP_016557236.1|, gi|1026011283|ref|XP_016557320.1|, gi|1026012307|ref|XP_016549386.1|, gi|1026012319|ref|XP_016550751.1|, gi|1026012383|ref|XP_016556988.1|, gi|1026012397|ref|XP_016557632.1|, gi|1026012413|…		gi|502087720|ref|XP_004488621.1|, gi|502096876|ref|XP_004490853.1|, gi|502100956|ref|XP_004491780.1|, gi|502127594|ref|XP_004499766.1|, gi|502155411|ref|XP_004510062.1|, gi|502165942|ref|XP_004513738.1|, gi|502166165|ref|XP_004513809.1|, gi|502173912|ref|XP_004515402.1|, gi|502176864|ref|XP_004515956.1|, gi|828291181|ref|XP_012574435.1|, gi|828294611|ref|XP_012568343.1|, gi|828297604|ref|XP_01256…	gi|1035403521|ref|XP_016900336.1|, gi|659072272|ref|XP_008464670.1|	gi|1040811299|ref|XP_017227567.1|, gi|1040811481|ref|XP_017227647.1|, gi|1040811719|ref|XP_017227742.1|, gi|1040811815|ref|XP_017227787.1|, gi|1040811910|ref|XP_017227828.1|, gi|1040812968|ref|XP_017228341.1|, gi|1040813453|ref|XP_017228589.1|, gi|1040813489|ref|XP_017228611.1|, gi|1040813675|ref|XP_017228710.1|, gi|1040813986|ref|XP_017228845.1|, gi|1040857311|ref|XP_017239617.1|, gi|1040869528|…	gi|764521513|ref|XP_011470210.1|, gi|764521544|ref|XP_011470272.1|, gi|764548864|ref|XP_011459871.1|, gi|764640761|ref|XP_011470788.1|	gi|1050552355|ref|XP_017620777.1|, gi|1050552417|ref|XP_017620520.1|, gi|1050553312|ref|XP_017621205.1|, gi|1050554989|ref|XP_017621883.1|, gi|1050555055|ref|XP_017621918.1|, gi|1050558163|ref|XP_017630743.1|, gi|1050558393|ref|XP_017632510.1|, gi|1050558513|ref|XP_017633319.1|, gi|1050558765|ref|XP_017635528.1|, gi|1050558981|ref|XP_017636956.1|, gi|1050567511|ref|XP_017604372.1|, gi|1050567755|…	gi|1228762443|ref|XP_021971384.1|, gi|1228762859|ref|XP_021978636.1|, gi|1228762927|ref|XP_021982583.1|, gi|1228762979|ref|XP_021985913.1|, gi|1228763523|ref|XP_022018321.1|, gi|1228763525|ref|XP_022018477.1|, gi|1228764039|ref|XP_022028968.1|, gi|1228764051|ref|XP_022029043.1|, gi|1228764071|ref|XP_022029224.1|, gi|1228764109|ref|XP_022029634.1|, gi|1228764657|ref|XP_022032828.1|, gi|1228773123|…	gi|1216924990|ref|XP_021668091.1|, gi|1216931477|ref|XP_021692335.1|, gi|1216933040|ref|XP_021642665.1|, gi|1216938752|ref|XP_021665444.1|, gi|1216939449|ref|XP_021665823.1|, gi|1216945181|ref|XP_021668792.1|, gi|1216946672|ref|XP_021669544.1|, gi|1216951915|ref|XP_021672263.1|, gi|1216956341|ref|XP_021674586.1|, gi|1216959425|ref|XP_021676203.1|, gi|1216966610|ref|XP_021679933.1|, gi|1216971474|…	gi|1340422401|ref|XP_023751073.1|, gi|1340424253|ref|XP_023759923.1|, gi|1340425304|ref|XP_023764857.1|, gi|1340426610|ref|XP_023771074.1|, gi|1340427041|ref|XP_023773222.1|, gi|1340427607|ref|XP_023730530.1|, gi|1340427617|ref|XP_023730597.1|, gi|1340427690|ref|XP_023731015.1|, gi|1340427694|ref|XP_023731053.1|, gi|1340428216|ref|XP_023733787.1|, gi|1340428665|ref|XP_023735952.1|, gi|1340429583|…	gi|1216227657|ref|XP_021601984.1|, gi|1216228969|ref|XP_021602683.1|, gi|1216240676|ref|XP_021603869.1|, gi|1216247882|ref|XP_021607568.1|, gi|1216250617|ref|XP_021609065.1|, gi|1216257908|ref|XP_021612922.1|, gi|1216267367|ref|XP_021617893.1|, gi|1216274152|ref|XP_021621486.1|, gi|1216287348|ref|XP_021628468.1|, gi|1216289514|ref|XP_021629601.1|, gi|1216289526|ref|XP_021629609.1|, gi|1216302178|…	gi|1379595417|ref|XP_024630301.1|, gi|1379620113|ref|XP_024634558.1|, gi|1379620539|ref|XP_024634744.1|, gi|1379625969|ref|XP_024636318.1|, gi|1379647122|ref|XP_024642300.1|, gi|1379653001|ref|XP_024626584.1|		gi|1025006721|ref|XP_016499520.1|, gi|1025013312|ref|XP_016441792.1|, gi|1025017850|ref|XP_016441924.1|, gi|1025024835|ref|XP_016442407.1|, gi|1025027568|ref|XP_016455339.1|, gi|1025028089|ref|XP_016456006.1|, gi|1025030834|ref|XP_016491162.1|, gi|1025031301|ref|XP_016494755.1|, gi|1025033691|ref|XP_016443341.1|, gi|1025034246|ref|XP_016443461.1|, gi|1025037136|ref|XP_016444183.1|, gi|1025039213|…	gi|1278993254|ref|XP_022850873.1|, gi|1278994791|ref|XP_022858442.1|, gi|1278995830|ref|XP_022858978.1|, gi|1278997109|ref|XP_022852107.1|, gi|1278997385|ref|XP_022852248.1|, gi|1278997560|ref|XP_022852336.1|, gi|1278998887|ref|XP_022859658.1|, gi|1278999428|ref|XP_022859945.1|, gi|1278999666|ref|XP_022860075.1|, gi|1279002523|ref|XP_022861578.1|, gi|1279004203|ref|XP_022862462.1|, gi|1279005575|…		gi|672204428|ref|XP_008778911.1|, gi|672207960|ref|XP_008779970.1|	gi|1162510926|ref|XP_020409874.1|, gi|1162511228|ref|XP_020411231.1|, gi|1162525829|ref|XP_020412795.1|, gi|1162529161|ref|XP_020413951.1|, gi|1162572465|ref|XP_020424473.1|, gi|1162572511|ref|XP_020424498.1|, gi|1162578665|ref|XP_020426539.1|	gi|1000935718|ref|XP_015584371.1|, gi|1000936006|ref|XP_015584314.1|, gi|1000936081|ref|XP_015584298.1|, gi|1000938974|ref|XP_015583459.1|, gi|1000939658|ref|XP_015583239.1|, gi|1000940093|ref|XP_015583106.1|, gi|1000942145|ref|XP_015582385.1|, gi|1000942884|ref|XP_015582135.1|, gi|1000952847|ref|XP_015578761.1|, gi|1000955510|ref|XP_015577837.1|, gi|1000956932|ref|XP_015577341.1|, gi|1000958939|…	gi|1173794826|ref|XP_020549774.1|		gi|1104622120|ref|XP_019069461.1|, gi|1104633699|ref|XP_019071099.1|, gi|1104639344|ref|XP_010313002.2|, gi|1104642274|ref|XP_019066927.1|, gi|1444426032|ref|XP_025887502.1|, gi|460365783|ref|XP_004228776.1|, gi|460366481|ref|XP_004229110.1|, gi|460366533|ref|XP_004229136.1|, gi|460371285|ref|XP_004231471.1|, gi|460371355|ref|XP_004231505.1|, gi|460377036|ref|XP_004234301.1|, gi|460378278|ref|XP_…	gi|1205919087|ref|XP_021307688.1|, gi|1205952543|ref|XP_021314918.1|, gi|1205952545|ref|XP_021314919.1|, gi|1205961437|ref|XP_021317697.1|, gi|1205966192|ref|XP_021319210.1|, gi|1205974040|ref|XP_021321706.1|, gi|1205974073|ref|XP_021321723.1|, gi|1205976195|ref|XP_021301731.1|, gi|1205976200|ref|XP_021301733.1|, gi|1205976204|ref|XP_021301735.1|, gi|1205976206|ref|XP_021301737.1|, gi|1205976208|…	gi|1063459710|ref|XP_017973205.1|, gi|1063468185|ref|XP_017970373.1|, gi|1063468222|ref|XP_017970390.1|, gi|1063482918|ref|XP_017974477.1|, gi|1063491503|ref|XP_017982315.1|, gi|1063502008|ref|XP_017976400.1|, gi|1063508827|ref|XP_017978266.1|	gi|1255109636|ref|XP_022632376.1|, gi|1255117717|ref|XP_022635773.1|, gi|1255139476|ref|XP_022635870.1|, gi|1255159571|ref|XP_022640513.1|, gi|950928215|ref|XP_014496713.1|, gi|950928373|ref|XP_014497529.1|, gi|950928750|ref|XP_014499199.1|, gi|950928842|ref|XP_014499661.1|, gi|950938991|ref|XP_014524415.1|, gi|950939069|ref|XP_014489633.1|, gi|950939182|ref|XP_014490131.1|, gi|950955494|ref|XP_0…	gi|1104519128|ref|XP_019078102.1|, gi|1104595426|ref|XP_019080394.1|, gi|1104644519|ref|XP_019080528.1|, gi|1104656318|ref|XP_019081094.1|, gi|1104673904|ref|XP_019071883.1|, gi|1105497348|ref|XP_019077066.1|, gi|1105500379|ref|XP_019077665.1|, gi|731381531|ref|XP_010664697.1|, gi|731386522|ref|XP_010648919.1|, gi|731408119|ref|XP_010656736.1|, gi|731417315|ref|XP_010660251.1|, gi|731422902|ref|X…				gi|1108800051|ref|XP_019108122.1|, gi|1108804624|ref|XP_019108210.1|, gi|1108819881|ref|XP_019102672.1|, gi|1108863457|ref|XP_019102860.1|, gi|1108863890|ref|XP_019102950.1|, gi|1108866946|ref|XP_019103276.1|, gi|1108868088|ref|XP_019103366.1|, gi|1108902817|ref|XP_019104278.1|, gi|1108916639|ref|XP_019104851.1|, gi|1108917256|ref|XP_019104894.1|, gi|1108930989|ref|XP_019105499.1|, gi|1108931156|…	gi|685294569|ref|XP_009138167.1|	gi|1338527235|ref|XP_023640313.1|, gi|1338527293|ref|XP_023640334.1|, gi|1338626998|ref|XP_023633331.1|, gi|1338628711|ref|XP_023634647.1|, gi|1338633824|ref|XP_023637997.1|	gi|1350198131|ref|XP_024004823.1|, gi|1350198783|ref|XP_024004993.1|, gi|1350198895|ref|XP_024005016.1|, gi|1350215585|ref|XP_024016866.1|, gi|1350222608|ref|XP_024016275.1|, gi|1350222610|ref|XP_024016276.1|, gi|1350223473|ref|XP_024016371.1|, gi|1350224563|ref|XP_024016521.1|, gi|1350226579|ref|XP_024015866.1|, gi|1350226669|ref|XP_024015897.1|, gi|1350226673|ref|XP_024015898.1|, gi|1350226683|…	gi|1117292629|ref|XP_019432943.1|, gi|1117299188|ref|XP_019433574.1|, gi|1117304661|ref|XP_019434195.1|, gi|1117309471|ref|XP_019434681.1|, gi|1117310623|ref|XP_019435004.1|, gi|1117314450|ref|XP_019430088.1|, gi|1117321940|ref|XP_019430783.1|, gi|1117323736|ref|XP_019431298.1|, gi|1117324607|ref|XP_019431545.1|, gi|1117324631|ref|XP_019431552.1|, gi|1117334692|ref|XP_019421704.1|, gi|1117359297|…	gi|1102782086|ref|XP_019055448.1|, gi|1102795982|ref|XP_019052031.1|, gi|1102796456|ref|XP_019052092.1|, gi|1102796549|ref|XP_019052105.1|, gi|1102796935|ref|XP_019052176.1|, gi|720052211|ref|XP_010272336.1|, gi|720090279|ref|XP_010245045.1|, gi|720092644|ref|XP_010245801.1|, gi|720093788|ref|XP_010246159.1|, gi|720095322|ref|XP_010246646.1|, gi|720098982|ref|XP_010247800.1|, gi|720099833|ref|XP_…	gi|1226791369|ref|XP_021844982.1|, gi|1226792136|ref|XP_021845357.1|, gi|1226792226|ref|XP_021845398.1|, gi|1226793687|ref|XP_021846128.1|, gi|1226794399|ref|XP_021846489.1|, gi|1226797394|ref|XP_021847995.1|, gi|1226800817|ref|XP_021849700.1|, gi|1226801669|ref|XP_021850146.1|, gi|1226801671|ref|XP_021850147.1|, gi|1226801756|ref|XP_021850193.1|, gi|1226802243|ref|XP_021850458.1|, gi|1226802307|…	gi|1103827527|ref|XP_019056668.1|, gi|1103905843|ref|XP_019057166.1|, gi|1103906936|ref|XP_019056978.1|, gi|1103906949|ref|XP_019056980.1|, gi|1103910977|ref|XP_019057613.1|, gi|1103911434|ref|XP_019057666.1|, gi|1103911954|ref|XP_019057746.1|, gi|1103927117|ref|XP_019059554.1|, gi|1103929653|ref|XP_019056311.1|, gi|1103929668|ref|XP_019056317.1|, gi|729303649|ref|XP_010527654.1|, gi|729312262|re…
OG0000020	gi|1149729157|ref|XP_020190110.1|, gi|1149787730|ref|XP_020155757.1|		gi|1150695627|ref|XP_020258764.1|, gi|1150695781|ref|XP_020258846.1|, gi|1150711995|ref|XP_020266692.1|, gi|1150738488|ref|XP_020243326.1|		gi|1150086903|ref|XP_020229088.1|, gi|1150087558|ref|XP_020229420.1|, gi|1150087717|ref|XP_020229507.1|, gi|1150087898|ref|XP_020229592.1|, gi|1150088465|ref|XP_020229886.1|, gi|1150088613|ref|XP_020229965.1|, gi|1150088623|ref|XP_020229970.1|, gi|1150089368|ref|XP_020230352.1|, gi|1150090345|ref|XP_020230856.1|, gi|1150090347|ref|XP_020230857.1|, gi|1150090378|ref|XP_020230873.1|, gi|1150090674|…					gi|1040811095|ref|XP_017227472.1|, gi|1040811166|ref|XP_017227507.1|, gi|1040811196|ref|XP_017227520.1|, gi|1040811484|ref|XP_017227648.1|, gi|1040811504|ref|XP_017227654.1|, gi|1040811830|ref|XP_017227795.1|, gi|1040812351|ref|XP_017228021.1|, gi|1040813154|ref|XP_017228438.1|, gi|1040813321|ref|XP_017228516.1|, gi|1040813996|ref|XP_017228849.1|, gi|1040814009|ref|XP_017228856.1|, gi|1040814274|…	gi|764567328|ref|XP_011462163.1|, gi|764578942|ref|XP_011463529.1|, gi|764595531|ref|XP_004301973.2|		gi|1228763189|ref|XP_021998635.1|, gi|1228763837|ref|XP_022027341.1|, gi|1228764009|ref|XP_022028731.1|, gi|1228764155|ref|XP_022029995.1|, gi|1228773423|ref|XP_021993645.1|, gi|1228774067|ref|XP_021998115.1|, gi|1228774553|ref|XP_022001317.1|, gi|1228791285|ref|XP_022030313.1|, gi|1228791737|ref|XP_022030557.1|, gi|1228792085|ref|XP_022030753.1|, gi|1228793105|ref|XP_022031314.1|, gi|1228793473|…	gi|1217039880|ref|XP_021659947.1|	gi|1340471938|ref|XP_023762945.1|	gi|1216227782|ref|XP_021602047.1|, gi|1216228240|ref|XP_021602296.1|, gi|1216228375|ref|XP_021602366.1|, gi|1216229080|ref|XP_021602743.1|, gi|1216229585|ref|XP_021603016.1|, gi|1216229830|ref|XP_021603145.1|, gi|1216231170|ref|XP_021603438.1|, gi|1216231232|ref|XP_021603866.1|, gi|1216235254|ref|XP_021624838.1|, gi|1216235829|ref|XP_021627563.1|, gi|1216238424|ref|XP_021597788.1|, gi|1216240544|…	gi|1379594645|ref|XP_024630533.1|, gi|1379595874|ref|XP_024630156.1|, gi|1379606366|ref|XP_024630733.1|, gi|1379614017|ref|XP_024632850.1|, gi|1379626057|ref|XP_024636363.1|, gi|1379636074|ref|XP_024639081.1|, gi|1379642165|ref|XP_024640913.1|, gi|1379652993|ref|XP_024626580.1|, gi|1379653081|ref|XP_024626625.1|, gi|1379653281|ref|XP_024626709.1|, gi|1379756658|ref|XP_024628779.1|	gi|1091629754|ref|XP_018677422.1|, gi|1091645532|ref|XP_018674672.1|, gi|1091656309|ref|XP_018675949.1|, gi|1091664432|ref|XP_018677604.1|, gi|1091718768|ref|XP_018682896.1|, gi|694996736|ref|XP_009395666.1|, gi|695001969|ref|XP_009419096.1|, gi|695002227|ref|XP_009420585.1|, gi|695002231|ref|XP_009420605.1|, gi|695002354|ref|XP_009421342.1|, gi|695002551|ref|XP_009380733.1|, gi|695003662|ref|XP_…	gi|1025109516|ref|XP_016461136.1|, gi|1025173781|ref|XP_016471330.1|, gi|1025241549|ref|XP_016486737.1|, gi|1025265443|ref|XP_016492222.1|, gi|1025288919|ref|XP_016496968.1|, gi|1025332161|ref|XP_016506566.1|, gi|1025353859|ref|XP_016510931.1|	gi|1278993238|ref|XP_022850864.1|, gi|1278993653|ref|XP_022851074.1|, gi|1278994203|ref|XP_022851345.1|, gi|1278994999|ref|XP_022858555.1|, gi|1278995101|ref|XP_022858608.1|, gi|1278995180|ref|XP_022858647.1|, gi|1278995453|ref|XP_022858785.1|, gi|1278995836|ref|XP_022858982.1|, gi|1278997900|ref|XP_022859172.1|, gi|1278999760|ref|XP_022860123.1|, gi|1279000118|ref|XP_022860313.1|, gi|1279000712|…	gi|593685896|ref|XP_007143619.1|	gi|672197714|ref|XP_008777135.1|, gi|672198999|ref|XP_008777500.1|, gi|672205082|ref|XP_008779085.1|	gi|1162510319|ref|XP_020409549.1|, gi|1162510977|ref|XP_020410139.1|, gi|1162511245|ref|XP_020411317.1|, gi|1162511622|ref|XP_020413028.1|, gi|1162511733|ref|XP_020413525.1|, gi|1162523940|ref|XP_020412104.1|, gi|1162524243|ref|XP_020412207.1|, gi|1162524507|ref|XP_020412297.1|, gi|1162525789|ref|XP_020412774.1|, gi|1162526056|ref|XP_020412912.1|, gi|1162531936|ref|XP_020414875.1|, gi|1162533734|…	gi|1000974088|ref|XP_015572660.1|	gi|1173756664|ref|XP_020548797.1|, gi|1173772695|ref|XP_020553707.1|, gi|1173772712|ref|XP_020553712.1|, gi|1173772722|ref|XP_020553715.1|, gi|1173782194|ref|XP_020547587.1|, gi|1173782226|ref|XP_020547599.1|, gi|1173794832|ref|XP_020549775.1|, gi|1173795007|ref|XP_020549795.1|, gi|1173795601|ref|XP_020549860.1|, gi|1173806532|ref|XP_020550907.1|, gi|747041099|ref|XP_011070887.1|, gi|747041178|re…			gi|1205918438|ref|XP_021315190.1|, gi|1205919326|ref|XP_021308584.1|, gi|1205934036|ref|XP_021309076.1|, gi|1205934107|ref|XP_021309111.1|, gi|1205948429|ref|XP_021313665.1|, gi|1205953215|ref|XP_021315148.1|, gi|1205982845|ref|XP_021303882.1|		gi|1255111537|ref|XP_022632815.1|, gi|1255117636|ref|XP_022634931.1|, gi|1255133136|ref|XP_022634739.1|, gi|1255148542|ref|XP_022637925.1|, gi|1255164634|ref|XP_022641616.1|, gi|1255164686|ref|XP_022641634.1|, gi|950927388|ref|XP_014493840.1|, gi|950928096|ref|XP_014496173.1|, gi|950928126|ref|XP_014496299.1|, gi|950928583|ref|XP_014498382.1|, gi|950928597|ref|XP_014498447.1|, gi|950928609|ref|XP…	gi|731377167|ref|XP_010657211.1|	gi|1162465214|ref|XP_020406387.1|, gi|1162495989|ref|XP_020398604.1|, gi|670363656|ref|XP_008656161.1|, gi|670381062|ref|XP_008671259.1|, gi|670391213|ref|XP_008675943.1|, gi|670401372|ref|XP_008680537.1|, gi|670401528|ref|XP_008680620.1|, gi|670411268|ref|XP_008646760.1|, gi|670411378|ref|XP_008646819.1|, gi|670411508|ref|XP_008646885.1|, gi|670434832|ref|XP_008657966.1|, gi|670441052|ref|XP_008…			gi|1108820310|ref|XP_019102685.1|, gi|1108947836|ref|XP_019106125.1|, gi|731313086|ref|XP_010677837.1|, gi|731313769|ref|XP_010681896.1|, gi|731313801|ref|XP_010682187.1|, gi|731313803|ref|XP_010682229.1|, gi|731313819|ref|XP_010682351.1|, gi|731313831|ref|XP_010682516.1|, gi|731313871|ref|XP_010682924.1|, gi|731314274|ref|XP_010684865.1|, gi|731314298|ref|XP_010685037.1|, gi|731314306|ref|XP_010…			gi|1350198689|ref|XP_024004973.1|	gi|1117291038|ref|XP_019432841.1|, gi|1117297059|ref|XP_019429376.1|, gi|1117297276|ref|XP_019429441.1|, gi|1117298694|ref|XP_019433439.1|, gi|1117299042|ref|XP_019433535.1|, gi|1117313049|ref|XP_019429694.1|, gi|1117314414|ref|XP_019430077.1|, gi|1117314999|ref|XP_019430243.1|, gi|1117322233|ref|XP_019430865.1|, gi|1117324867|ref|XP_019431618.1|, gi|1117326839|ref|XP_019432174.1|, gi|1117329372|…	gi|1102730520|ref|XP_019054871.1|, gi|719964617|ref|XP_010253542.1|, gi|719976154|ref|XP_010248428.1|, gi|719985351|ref|XP_010251356.1|, gi|719990662|ref|XP_010253030.1|, gi|719993254|ref|XP_010253826.1|, gi|720002056|ref|XP_010256556.1|, gi|720008714|ref|XP_010258706.1|, gi|720010221|ref|XP_010259178.1|, gi|720012003|ref|XP_010259737.1|, gi|720022829|ref|XP_010263159.1|, gi|720023733|ref|XP_0102…	gi|1226777851|ref|XP_021844900.1|, gi|1226778530|ref|XP_021848010.1|, gi|1226778781|ref|XP_021849195.1|, gi|1226778801|ref|XP_021849307.1|, gi|1226779712|ref|XP_021853221.1|, gi|1226782004|ref|XP_021863588.1|, gi|1226785599|ref|XP_021842035.1|, gi|1226785601|ref|XP_021842036.1|, gi|1226786272|ref|XP_021842393.1|, gi|1226786280|ref|XP_021842398.1|, gi|1226787934|ref|XP_021843268.1|, gi|1226791671|…
OG0000021	gi|1149699427|ref|XP_020152915.1|, gi|1149703779|ref|XP_020173889.1|, gi|1149704456|ref|XP_020177363.1|, gi|1149704921|ref|XP_020178594.1|, gi|1149708155|ref|XP_020180173.1|, gi|1149710496|ref|XP_020181318.1|, gi|1149715379|ref|XP_020183731.1|, gi|1149715784|ref|XP_020183935.1|, gi|1149717034|ref|XP_020184533.1|, gi|1149721063|ref|XP_020186457.1|, gi|1149722867|ref|XP_020187336.1|, gi|1149723829|…	gi|1147544860|ref|XP_020080144.1|, gi|1147545000|ref|XP_020080213.1|, gi|1147545852|ref|XP_020080595.1|, gi|1147547197|ref|XP_020081232.1|, gi|1147548142|ref|XP_020081683.1|, gi|1147548287|ref|XP_020081745.1|, gi|1147548460|ref|XP_020081835.1|, gi|1147548506|ref|XP_020081858.1|, gi|1147549190|ref|XP_020082181.1|, gi|1147549882|ref|XP_020082490.1|, gi|1147553449|ref|XP_020093704.1|, gi|1147555326|…	gi|1150669412|ref|XP_020250046.1|, gi|1150669947|ref|XP_020250323.1|, gi|1150670613|ref|XP_020250661.1|, gi|1150670999|ref|XP_020250850.1|, gi|1150671054|ref|XP_020250880.1|, gi|1150671058|ref|XP_020250882.1|, gi|1150671082|ref|XP_020250893.1|, gi|1150671366|ref|XP_020251032.1|, gi|1150671808|ref|XP_020251203.1|, gi|1150673185|ref|XP_020252488.1|, gi|1150673759|ref|XP_020256410.1|, gi|1150673914|…	gi|1371038854|ref|XP_024312476.1|, gi|1371039050|ref|XP_024312968.1|, gi|1371039212|ref|XP_014751719.2|, gi|1371039336|ref|XP_024313841.1|, gi|1371039484|ref|XP_024314186.1|, gi|1371040187|ref|XP_024315822.1|, gi|1371045346|ref|XP_024312553.1|, gi|1371047204|ref|XP_024312852.1|, gi|1371051816|ref|XP_024313599.1|, gi|1371061703|ref|XP_024314419.1|, gi|1371073711|ref|XP_024316501.1|, gi|1371075716|…	gi|1150090861|ref|XP_020231120.1|, gi|1150102672|ref|XP_020237418.1|, gi|1150104535|ref|XP_020238422.1|, gi|1150108138|ref|XP_020240375.1|, gi|1150118009|ref|XP_020206798.1|, gi|1150118203|ref|XP_020206904.1|, gi|1150158970|ref|XP_020221936.1|	gi|1026010437|ref|XP_016556925.1|, gi|1026041502|ref|XP_016566864.1|, gi|1026063693|ref|XP_016576189.1|, gi|1026074613|ref|XP_016581658.1|, gi|1026074685|ref|XP_016581696.1|, gi|1026074843|ref|XP_016581792.1|, gi|1026074962|ref|XP_016581862.1|, gi|1026085138|ref|XP_016541835.1|, gi|1026090563|ref|XP_016544500.1|, gi|1026094149|ref|XP_016546231.1|, gi|1026095829|ref|XP_016547086.1|, gi|1026102624|…	gi|1227930579|ref|XP_021901113.1|, gi|1227949062|ref|XP_021910629.1|	gi|502162839|ref|XP_004512632.1|, gi|502163170|ref|XP_004512749.1|, gi|828287045|ref|XP_012567280.1|, gi|828289035|ref|XP_012570899.1|, gi|828290881|ref|XP_012573888.1|, gi|828319702|ref|XP_012572543.1|	gi|1035388827|ref|XP_016902678.1|, gi|1035389040|ref|XP_016898979.1|, gi|1035389476|ref|XP_016899554.1|, gi|1035396984|ref|XP_016899398.1|, gi|1035397002|ref|XP_016899403.1|, gi|1035397575|ref|XP_016899482.1|, gi|1035397627|ref|XP_016899496.1|, gi|1035405300|ref|XP_016900595.1|, gi|1035413630|ref|XP_016901856.1|, gi|1035413858|ref|XP_016901894.1|, gi|1035417410|ref|XP_016902382.1|, gi|1035426356|…	gi|1040812339|ref|XP_017228014.1|, gi|1040812459|ref|XP_017228074.1|, gi|1040822128|ref|XP_017251837.1|, gi|1040824947|ref|XP_017217585.1|, gi|1040835706|ref|XP_017231565.1|, gi|1040838233|ref|XP_017232466.1|, gi|1040839248|ref|XP_017232925.1|, gi|1040853064|ref|XP_017237894.1|, gi|1040861082|ref|XP_017241135.1|, gi|1040862312|ref|XP_017241675.1|, gi|1040864474|ref|XP_017242727.1|, gi|1040869628|…	gi|470141342|ref|XP_004306393.1|, gi|764516520|ref|XP_011465926.1|, gi|764522879|ref|XP_011457650.1|, gi|764530831|ref|XP_011458322.1|, gi|764559054|ref|XP_011460977.1|, gi|764578959|ref|XP_011463536.1|, gi|764579239|ref|XP_011463610.1|, gi|764579493|ref|XP_011463672.1|, gi|764586182|ref|XP_011464621.1|, gi|764586782|ref|XP_011464692.1|, gi|764591929|ref|XP_011465318.1|, gi|764602786|ref|XP_01146…	gi|1050552929|ref|XP_017621041.1|, gi|1050556403|ref|XP_017621988.1|, gi|1050558323|ref|XP_017632019.1|, gi|1050558655|ref|XP_017634575.1|, gi|1050567283|ref|XP_017604236.1|, gi|1050567663|ref|XP_017604464.1|, gi|1050568267|ref|XP_017604824.1|, gi|1050570808|ref|XP_017606178.1|, gi|1050575401|ref|XP_017608601.1|, gi|1050576466|ref|XP_017609170.1|, gi|1050576812|ref|XP_017609374.1|, gi|1050595250|…	gi|1228763711|ref|XP_022026782.1|, gi|1228763897|ref|XP_022027780.1|, gi|1228765974|ref|XP_022038521.1|, gi|1228768844|ref|XP_021975059.1|, gi|1228774483|ref|XP_022000816.1|, gi|1228782083|ref|XP_022026727.1|, gi|1228783296|ref|XP_022027062.1|, gi|1228783820|ref|XP_022027247.1|, gi|1228793427|ref|XP_022031496.1|, gi|1228795991|ref|XP_022032918.1|, gi|1228796225|ref|XP_022033046.1|, gi|1228804283|…	gi|1216926462|ref|XP_021666656.1|, gi|1216930479|ref|XP_021687091.1|, gi|1216945614|ref|XP_021669006.1|, gi|1216952181|ref|XP_021672396.1|, gi|1216962223|ref|XP_021677644.1|, gi|1216964731|ref|XP_021678946.1|, gi|1216972411|ref|XP_021682921.1|, gi|1216976748|ref|XP_021685163.1|, gi|1216999800|ref|XP_021639211.1|, gi|1217004186|ref|XP_021641485.1|, gi|1217019892|ref|XP_021649614.1|, gi|1217019894|…	gi|1340427289|ref|XP_023729200.1|, gi|1340431695|ref|XP_023749792.1|, gi|1340431799|ref|XP_023749837.1|, gi|1340434650|ref|XP_023744604.1|, gi|1340434984|ref|XP_023744756.1|, gi|1340437113|ref|XP_023745772.1|, gi|1340437963|ref|XP_023746176.1|, gi|1340438111|ref|XP_023746242.1|, gi|1340438218|ref|XP_023746291.1|, gi|1340443053|ref|XP_023751605.1|, gi|1340443747|ref|XP_023751950.1|, gi|1340444691|…	gi|1216261696|ref|XP_021614893.1|, gi|1216286100|ref|XP_021627803.1|, gi|1216298335|ref|XP_021634283.1|	gi|1379595324|ref|XP_024630317.1|, gi|1379597759|ref|XP_024626419.1|, gi|1379598706|ref|XP_024631836.1|, gi|1379600500|ref|XP_024634813.1|, gi|1379602121|ref|XP_024637611.1|, gi|1379604640|ref|XP_024625903.1|, gi|1379606784|ref|XP_024630906.1|, gi|1379606787|ref|XP_024630907.1|, gi|1379608756|ref|XP_024631424.1|, gi|1379610653|ref|XP_024631894.1|, gi|1379610709|ref|XP_024631905.1|, gi|1379611052|…	gi|1091702270|ref|XP_018681613.1|	gi|1025036053|ref|XP_016443916.1|, gi|1025048408|ref|XP_016446979.1|, gi|1025075253|ref|XP_016453109.1|, gi|1025089589|ref|XP_016456643.1|, gi|1025097403|ref|XP_016466914.1|, gi|1025099050|ref|XP_016458560.1|, gi|1025101765|ref|XP_016459215.1|, gi|1025105348|ref|XP_016460117.1|, gi|1025106515|ref|XP_016460387.1|, gi|1025117891|ref|XP_016462632.1|, gi|1025124211|ref|XP_016463664.1|, gi|1025137496|…	gi|1278995213|ref|XP_022858663.1|, gi|1278995968|ref|XP_022851544.1|, gi|1278996651|ref|XP_022851889.1|, gi|1278997035|ref|XP_022852066.1|, gi|1278997044|ref|XP_022852070.1|, gi|1278997587|ref|XP_022859012.1|, gi|1278997847|ref|XP_022859146.1|, gi|1279000362|ref|XP_022860445.1|, gi|1279008484|ref|XP_022864729.1|, gi|1279009244|ref|XP_022852713.1|, gi|1279010394|ref|XP_022864787.1|, gi|1279010977|…	gi|593691031|ref|XP_007146085.1|	gi|1052196669|ref|XP_008807644.2|, gi|1052206304|ref|XP_008780280.2|, gi|672141971|ref|XP_008794832.1|, gi|672189538|ref|XP_008775021.1|, gi|672195545|ref|XP_008776570.1|, gi|672199539|ref|XP_008777638.1|, gi|672202867|ref|XP_008778494.1|, gi|672205447|ref|XP_008779183.1|, gi|672208178|ref|XP_008780093.1|, gi|672208315|ref|XP_008780171.1|, gi|672208513|ref|XP_008780279.1|	gi|1162520445|ref|XP_007227623.2|, gi|1162526008|ref|XP_020412887.1|, gi|1162531190|ref|XP_020414626.1|, gi|1162531345|ref|XP_020414670.1|, gi|1162533589|ref|XP_020415446.1|, gi|1162552986|ref|XP_020417962.1|, gi|1162553722|ref|XP_020418242.1|, gi|1162556469|ref|XP_020419136.1|, gi|1162556525|ref|XP_020419156.1|, gi|1162563254|ref|XP_020421379.1|, gi|1162572642|ref|XP_020424557.1|, gi|1162573566|…	gi|1000943681|ref|XP_002530798.2|, gi|1000968693|ref|XP_015573951.1|	gi|1173766165|ref|XP_020552471.1|, gi|1173779732|ref|XP_020555037.1|, gi|1173791261|ref|XP_020549275.1|, gi|1173793693|ref|XP_020549661.1|, gi|1173804243|ref|XP_020550691.1|, gi|1173824605|ref|XP_020552582.1|, gi|1173825109|ref|XP_020552635.1|, gi|747041206|ref|XP_011071679.1|, gi|747046306|ref|XP_011098759.1|, gi|747053992|ref|XP_011073183.1|, gi|747056024|ref|XP_011074269.1|, gi|747068143|ref|X…	gi|1256242851|ref|XP_022679859.1|, gi|1256262159|ref|XP_014661166.2|, gi|1256307459|ref|XP_022679003.1|, gi|1256310928|ref|XP_022679362.1|, gi|1256313664|ref|XP_022679464.1|, gi|1256341356|ref|XP_022679752.1|, gi|1256354238|ref|XP_022679968.1|, gi|1256356654|ref|XP_022680010.1|, gi|1256382799|ref|XP_022680306.1|, gi|1256444603|ref|XP_022680988.1|, gi|1256457182|ref|XP_022681192.1|, gi|1256471726|…	gi|1444445253|ref|XP_025884539.1|, gi|460371634|ref|XP_004231640.1|, gi|460379422|ref|XP_004235461.1|, gi|460389061|ref|XP_004240177.1|, gi|460410486|ref|XP_004250658.1|, gi|723693108|ref|XP_010319909.1|, gi|723707251|ref|XP_010322369.1|, gi|723737336|ref|XP_010327620.1|, gi|723754516|ref|XP_010315001.1|	gi|1205917930|ref|XP_021306309.1|, gi|1205918444|ref|XP_021315476.1|, gi|1205918489|ref|XP_021317212.1|, gi|1205918900|ref|XP_021307038.1|, gi|1205919169|ref|XP_021307983.1|, gi|1205919380|ref|XP_021308853.1|, gi|1205920506|ref|XP_021312515.1|, gi|1205922345|ref|XP_021318455.1|, gi|1205922561|ref|XP_021319215.1|, gi|1205923879|ref|XP_021302486.1|, gi|1205929524|ref|XP_021307658.1|, gi|1205930524|…	gi|1063457612|ref|XP_017985349.1|, gi|1063463455|ref|XP_017983964.1|, gi|1063467744|ref|XP_017970222.1|, gi|1063468210|ref|XP_017970384.1|, gi|1063468352|ref|XP_017970459.1|, gi|1063474386|ref|XP_017972131.1|, gi|1063483520|ref|XP_017974672.1|, gi|1063491479|ref|XP_017982304.1|, gi|1063503266|ref|XP_017976759.1|, gi|1063508893|ref|XP_017978307.1|, gi|1063513128|ref|XP_017979552.1|, gi|1063518765|…	gi|1255115981|ref|XP_022633862.1|, gi|1255119065|ref|XP_014504328.2|, gi|1255119485|ref|XP_022640146.1|, gi|1255121302|ref|XP_022632382.1|, gi|1255136752|ref|XP_022635263.1|, gi|1255139443|ref|XP_022635858.1|, gi|1255139874|ref|XP_022635987.1|, gi|1255148611|ref|XP_014503373.2|, gi|1255159688|ref|XP_022640560.1|, gi|1255160416|ref|XP_022640733.1|, gi|1255174034|ref|XP_022631726.1|, gi|950985073|r…	gi|1104503930|ref|XP_019074151.1|, gi|1104553614|ref|XP_019079595.1|, gi|1104553967|ref|XP_019079625.1|, gi|1104681317|ref|XP_019072508.1|, gi|1104681988|ref|XP_019072631.1|, gi|1105488970|ref|XP_019075423.1|, gi|1105493809|ref|XP_019076391.1|, gi|1105494548|ref|XP_019076534.1|, gi|1105497342|ref|XP_019077062.1|, gi|225456199|ref|XP_002282832.1|, gi|731396554|ref|XP_010652551.1|	gi|1162438959|ref|XP_020403273.1|, gi|1162440974|ref|XP_020396335.1|, gi|1162441587|ref|XP_020398264.1|, gi|1162441632|ref|XP_020398401.1|, gi|1162441724|ref|XP_020398850.1|, gi|1162441762|ref|XP_020399034.1|, gi|1162442090|ref|XP_020399885.1|, gi|1162442127|ref|XP_020399992.1|, gi|1162442413|ref|XP_020400582.1|, gi|1162442820|ref|XP_020401358.1|, gi|1162442875|ref|XP_020401502.1|, gi|1162443319|…	gi|1190945195|ref|XP_020866181.1|, gi|1190945219|ref|XP_020866191.1|, gi|1190946260|ref|XP_020866599.1|, gi|1190950347|ref|XP_020868302.1|, gi|1190968578|ref|XP_020887798.1|, gi|1190975509|ref|XP_020883607.1|, gi|1190981254|ref|XP_020879639.1|, gi|1190981442|ref|XP_020879703.1|, gi|1190986698|ref|XP_020881800.1|, gi|1190989380|ref|XP_020875993.1|, gi|1190996296|ref|XP_020878771.1|, gi|1191000883|…	gi|1063714634|ref|NP_001326573.1|, gi|15238244|ref|NP_199013.1|, gi|15241910|ref|NP_198225.1|, gi|15241984|ref|NP_198247.1|, gi|22327364|ref|NP_680341.1|, gi|22330012|ref|NP_683376.1|	gi|1108778989|ref|XP_019107664.1|, gi|1108781653|ref|XP_019107725.1|, gi|1108795276|ref|XP_019108049.1|, gi|1108801340|ref|XP_019108143.1|, gi|1108802290|ref|XP_019108164.1|, gi|1108825580|ref|XP_019102784.1|, gi|1108863803|ref|XP_019102928.1|, gi|1108864072|ref|XP_019102981.1|, gi|1108869131|ref|XP_019103430.1|, gi|1108872274|ref|XP_019103871.1|, gi|1108888871|ref|XP_019103729.1|, gi|1108892412|…	gi|1079341390|ref|XP_009124753.2|, gi|1079341589|ref|XP_018511618.1|, gi|1079342610|ref|XP_018511381.1|, gi|1079359278|ref|XP_018510846.1|, gi|1079359510|ref|XP_018510874.1|, gi|1079359961|ref|XP_018510923.1|, gi|1079363104|ref|XP_009122488.2|, gi|1079374801|ref|XP_018512015.1|, gi|1079376733|ref|XP_018512119.1|, gi|1079388550|ref|XP_018512810.1|, gi|1079389295|ref|XP_018512943.1|, gi|1079390982|…	gi|1338498756|ref|XP_023644498.1|, gi|1338514261|ref|XP_023644295.1|, gi|1338514305|ref|XP_023644308.1|, gi|1338527335|ref|XP_023640346.1|, gi|1338527346|ref|XP_023640350.1|, gi|1338572070|ref|XP_023636070.1|, gi|1338572236|ref|XP_023636142.1|, gi|1338572253|ref|XP_023636147.1|, gi|1338578338|ref|XP_023637080.1|, gi|1338581835|ref|XP_023633876.1|, gi|1338581876|ref|XP_023633894.1|, gi|1338628825|…	gi|1350236103|ref|XP_024015272.1|, gi|1350245204|ref|XP_024014670.1|, gi|1350256247|ref|XP_024013204.1|, gi|1350263208|ref|XP_024011226.1|, gi|1350267247|ref|XP_024011638.1|, gi|1350291536|ref|XP_024009916.1|, gi|1350296879|ref|XP_024010403.1|, gi|1350296953|ref|XP_024010418.1|, gi|1350301194|ref|XP_024009454.1|, gi|1350305155|ref|XP_024007779.1|, gi|1350306215|ref|XP_024007914.1|, gi|1350318616|…	gi|1117294723|ref|XP_019433068.1|, gi|1117324429|ref|XP_019431499.1|, gi|1117334793|ref|XP_019429998.1|, gi|1117435985|ref|XP_019418428.1|, gi|1117436246|ref|XP_019418578.1|, gi|1117436308|ref|XP_019418613.1|, gi|1117464986|ref|XP_019425051.1|, gi|1117467843|ref|XP_019415865.1|, gi|1117484421|ref|XP_019435839.1|, gi|1117489589|ref|XP_019436745.1|, gi|1117510888|ref|XP_019442421.1|	gi|1102734546|ref|XP_019052458.1|, gi|1102770601|ref|XP_019054096.1|, gi|1102773575|ref|XP_019054456.1|, gi|1102776061|ref|XP_019054740.1|, gi|1102779579|ref|XP_019055133.1|, gi|1102785921|ref|XP_019055946.1|, gi|1102790669|ref|XP_019051591.1|, gi|1102794110|ref|XP_019051784.1|, gi|1102796626|ref|XP_019052121.1|, gi|719962978|ref|XP_010248354.1|, gi|719986857|ref|XP_010251832.1|, gi|719990549|ref…	gi|1226782012|ref|XP_021863629.1|, gi|1226784904|ref|XP_021841672.1|, gi|1226798754|ref|XP_021848677.1|, gi|1226801320|ref|XP_021849964.1|, gi|1226803289|ref|XP_021850995.1|, gi|1226803583|ref|XP_021851124.1|, gi|1226804835|ref|XP_021851740.1|, gi|1226808028|ref|XP_021853305.1|, gi|1226808332|ref|XP_021853456.1|, gi|1226813748|ref|XP_021856120.1|, gi|1226813750|ref|XP_021856121.1|, gi|1226815736|…	gi|1103927119|ref|XP_019059555.1|, gi|729301530|ref|XP_010521678.1|, gi|729454855|ref|XP_010524209.1|
OG0000022	gi|1149696508|ref|XP_020187408.1|, gi|1149696510|ref|XP_020187499.1|, gi|1149696522|ref|XP_020188565.1|, gi|1149696618|ref|XP_020194526.1|, gi|1149700361|ref|XP_020157495.1|, gi|1149700363|ref|XP_020157505.1|, gi|1149702441|ref|XP_020167372.1|, gi|1149702535|ref|XP_020167910.1|, gi|1149704833|ref|XP_020178553.1|, gi|1149709081|ref|XP_020180628.1|, gi|1149712703|ref|XP_020182387.1|, gi|1149713692|…	gi|1147548163|ref|XP_020081693.1|, gi|1147548202|ref|XP_020081710.1|, gi|1147549716|ref|XP_020082422.1|, gi|1147549935|ref|XP_020082516.1|, gi|1147552726|ref|XP_020090204.1|, gi|1147561761|ref|XP_020084435.1|, gi|1147565628|ref|XP_020086441.1|, gi|1147568852|ref|XP_020088029.1|, gi|1147569534|ref|XP_020088378.1|, gi|1147576065|ref|XP_020091741.1|, gi|1147593721|ref|XP_020100743.1|, gi|1147599998|…	gi|1150669832|ref|XP_020250263.1|, gi|1150670470|ref|XP_020250594.1|, gi|1150670708|ref|XP_020250708.1|, gi|1150670710|ref|XP_020250709.1|, gi|1150670773|ref|XP_020250736.1|, gi|1150671598|ref|XP_020251128.1|, gi|1150673622|ref|XP_020255394.1|, gi|1150674123|ref|XP_020259155.1|, gi|1150674246|ref|XP_020260066.1|, gi|1150674933|ref|XP_020265674.1|, gi|1150675008|ref|XP_020266106.1|, gi|1150678463|…	gi|1371039463|ref|XP_024314134.1|, gi|1371097972|ref|XP_024311978.1|, gi|721670894|ref|XP_010236661.1|, gi|960472389|ref|XP_010231887.2|	gi|1150087271|ref|XP_020229269.1|, gi|1150087483|ref|XP_020229380.1|, gi|1150091044|ref|XP_020231203.1|, gi|1150091048|ref|XP_020231205.1|, gi|1150091731|ref|XP_020231553.1|, gi|1150094908|ref|XP_020233208.1|, gi|1150095407|ref|XP_020233452.1|, gi|1150095887|ref|XP_020233711.1|, gi|1150095891|ref|XP_020233713.1|, gi|1150096023|ref|XP_020233789.1|, gi|1150100480|ref|XP_020236220.1|, gi|1150100635|…	gi|1026023676|ref|XP_016558196.1|, gi|1026023678|ref|XP_016558197.1|, gi|1026038879|ref|XP_016565507.1|, gi|1026069007|ref|XP_016578939.1|, gi|1026077171|ref|XP_016537788.1|, gi|1026089939|ref|XP_016544120.1|, gi|1026094099|ref|XP_016546203.1|, gi|1026097593|ref|XP_016547956.1|, gi|1026103681|ref|XP_016550906.1|		gi|502089391|ref|XP_004488896.1|, gi|502091380|ref|XP_004489532.1|, gi|502106678|ref|XP_004493019.1|, gi|502111247|ref|XP_004493998.1|, gi|502121193|ref|XP_004497218.1|, gi|502121491|ref|XP_004497340.1|, gi|502122404|ref|XP_004497729.1|, gi|502126286|ref|XP_004499250.1|, gi|502127295|ref|XP_004499641.1|, gi|502128848|ref|XP_004500101.1|, gi|502146705|ref|XP_004506570.1|, gi|502156482|ref|XP_00451…	gi|1035391872|ref|XP_016903105.1|, gi|1035397558|ref|XP_016899478.1|, gi|1035397584|ref|XP_008441704.2|, gi|1035404792|ref|XP_016900525.1|, gi|659120709|ref|XP_008460318.1|, gi|659120977|ref|XP_008460442.1|, gi|659131242|ref|XP_008465583.1|, gi|659131771|ref|XP_008465850.1|	gi|1040812536|ref|XP_017228113.1|, gi|1040821022|ref|XP_017245694.1|, gi|1040821025|ref|XP_017245702.1|, gi|1040821404|ref|XP_017248142.1|, gi|1040822378|ref|XP_017252832.1|, gi|1040839562|ref|XP_017233072.1|, gi|1040839564|ref|XP_017233074.1|, gi|1040855767|ref|XP_017238943.1|, gi|1040870630|ref|XP_017245902.1|, gi|1040882262|ref|XP_017250772.1|, gi|1040882983|ref|XP_017251068.1|, gi|1040887221|…	gi|470131192|ref|XP_004301481.1|, gi|470132250|ref|XP_004301998.1|, gi|470139541|ref|XP_004305506.1|, gi|470140926|ref|XP_004306187.1|, gi|470147644|ref|XP_004309398.1|, gi|764522901|ref|XP_011457653.1|, gi|764527767|ref|XP_011458066.1|, gi|764535098|ref|XP_011458666.1|, gi|764535102|ref|XP_011458667.1|, gi|764547653|ref|XP_011459697.1|, gi|764547765|ref|XP_011459711.1|, gi|764558014|ref|XP_01146…	gi|1050553316|ref|XP_017621208.1|, gi|1050567539|ref|XP_017604390.1|, gi|1050593356|ref|XP_017618104.1|, gi|1050593512|ref|XP_017618198.1|, gi|1050619647|ref|XP_017632619.1|, gi|1050642282|ref|XP_017644352.1|, gi|1050648761|ref|XP_017647742.1|	gi|1228762579|ref|XP_022029994.1|, gi|1228762801|ref|XP_021975104.1|, gi|1228762803|ref|XP_021975165.1|, gi|1228763469|ref|XP_022014775.1|, gi|1228764081|ref|XP_022029373.1|, gi|1228764393|ref|XP_022031411.1|, gi|1228770372|ref|XP_021980170.1|, gi|1228772709|ref|XP_021988788.1|, gi|1228772711|ref|XP_021988798.1|, gi|1228772793|ref|XP_021989390.1|, gi|1228773895|ref|XP_021996920.1|, gi|1228775958|…	gi|1216927491|ref|XP_021671962.1|, gi|1216929522|ref|XP_021681871.1|, gi|1216930316|ref|XP_021686219.1|, gi|1216930330|ref|XP_021686308.1|, gi|1216931020|ref|XP_021690043.1|, gi|1216931067|ref|XP_021690300.1|, gi|1216932895|ref|XP_021641996.1|, gi|1216933131|ref|XP_021643195.1|, gi|1216933810|ref|XP_021646994.1|, gi|1216934317|ref|XP_021649823.1|, gi|1216936354|ref|XP_021661027.1|, gi|1216936917|…	gi|1340421432|ref|XP_023761330.1|, gi|1340424113|ref|XP_023759280.1|, gi|1340426057|ref|XP_023768537.1|, gi|1340427273|ref|XP_023729068.1|, gi|1340427740|ref|XP_023731318.1|, gi|1340428715|ref|XP_023736251.1|, gi|1340434245|ref|XP_023744418.1|, gi|1340434247|ref|XP_023744420.1|, gi|1340435114|ref|XP_023744815.1|, gi|1340437885|ref|XP_023746145.1|, gi|1340439682|ref|XP_023746983.1|, gi|1340439900|…	gi|1216240714|ref|XP_021603892.1|, gi|1216244440|ref|XP_021605793.1|, gi|1216276495|ref|XP_021622728.1|, gi|1216295740|ref|XP_021632887.1|, gi|1216303576|ref|XP_021593895.1|, gi|1216308102|ref|XP_021596214.1|, gi|1216313465|ref|XP_021599084.1|, gi|1216313889|ref|XP_021599299.1|, gi|1216314991|ref|XP_021599886.1|, gi|1216315804|ref|XP_021600319.1|	gi|1379606423|ref|XP_024630755.1|, gi|1379611802|ref|XP_024632201.1|, gi|1379620386|ref|XP_024634679.1|, gi|1379620789|ref|XP_024634851.1|, gi|1379625610|ref|XP_024636168.1|, gi|1379639091|ref|XP_024639905.1|, gi|1379641183|ref|XP_024640524.1|, gi|1379643032|ref|XP_024641095.1|, gi|1379643570|ref|XP_024641221.1|, gi|1379643714|ref|XP_024641266.1|, gi|1379644067|ref|XP_024641365.1|, gi|1379644572|…	gi|1091658520|ref|XP_018676226.1|, gi|1091658523|ref|XP_018676227.1|, gi|1091692825|ref|XP_018680525.1|, gi|1091737262|ref|XP_018684153.1|, gi|1091778853|ref|XP_018686228.1|, gi|695079113|ref|XP_009386966.1|	gi|1025023870|ref|XP_016442193.1|, gi|1025026698|ref|XP_016454406.1|, gi|1025029795|ref|XP_016465407.1|, gi|1025030983|ref|XP_016494006.1|, gi|1025031988|ref|XP_016442912.1|, gi|1025032618|ref|XP_016443074.1|, gi|1025043280|ref|XP_016445711.1|, gi|1025050031|ref|XP_016447369.1|, gi|1025055664|ref|XP_016462093.1|, gi|1025062063|ref|XP_016449838.1|, gi|1025068472|ref|XP_016451413.1|, gi|1025071395|…	gi|1278994928|ref|XP_022858516.1|, gi|1278999043|ref|XP_022859740.1|, gi|1279002417|ref|XP_022861523.1|, gi|1279011269|ref|XP_022865250.1|, gi|1279011838|ref|XP_022865553.1|, gi|1279011981|ref|XP_022865630.1|, gi|1279011983|ref|XP_022865631.1|, gi|1279011985|ref|XP_022865633.1|, gi|1279013529|ref|XP_022866459.1|, gi|1279023889|ref|XP_022871119.1|, gi|1279024349|ref|XP_022871365.1|, gi|1279031697|…	gi|593215205|ref|XP_007132560.1|, gi|593230087|ref|XP_007132698.1|, gi|593260009|ref|XP_007132971.1|, gi|593262696|ref|XP_007133527.1|, gi|593264172|ref|XP_007134264.1|, gi|593264260|ref|XP_007134308.1|, gi|593264430|ref|XP_007134393.1|, gi|593265852|ref|XP_007135104.1|, gi|593265856|ref|XP_007135106.1|, gi|593266036|ref|XP_007135196.1|, gi|593267847|ref|XP_007136101.1|, gi|593267951|ref|XP_00713…	gi|1052190080|ref|XP_017700191.1|, gi|1052202189|ref|XP_017702358.1|, gi|1052203970|ref|XP_017695947.1|, gi|672171461|ref|XP_008805801.1|, gi|672200243|ref|XP_008777827.1|, gi|672207498|ref|XP_008779721.1|	gi|1162533575|ref|XP_020415442.1|, gi|1162568454|ref|XP_020423118.1|	gi|1000975097|ref|XP_015572400.1|	gi|1173753352|ref|XP_020546945.1|, gi|1173778586|ref|XP_011099989.2|, gi|1173794764|ref|XP_020549762.1|, gi|1173795503|ref|XP_020549847.1|	gi|1256470027|ref|XP_022681359.1|, gi|1256546154|ref|XP_022682345.1|, gi|1256546220|ref|XP_022682370.1|, gi|1256655481|ref|XP_022685241.1|, gi|514721948|ref|XP_004954866.1|, gi|514812025|ref|XP_004980807.1|, gi|835908915|ref|XP_012700451.1|, gi|835922118|ref|XP_012698810.1|, gi|836012881|ref|XP_004980403.2|, gi|836021423|ref|XP_012704431.1|, gi|836021433|ref|XP_012704436.1|	gi|1104530975|ref|XP_019067251.1|, gi|1104533162|ref|XP_019067316.1|, gi|1104611921|ref|XP_019068185.1|, gi|1104611923|ref|XP_019068186.1|, gi|1444397957|ref|XP_025884614.1|, gi|1444416149|ref|XP_025886245.1|, gi|1444423963|ref|XP_025887227.1|, gi|1444436826|ref|XP_010312179.2|, gi|1444441038|ref|XP_025884027.1|, gi|1444441659|ref|XP_025884105.1|, gi|1444443610|ref|XP_010314026.2|, gi|1444444503|…	gi|1205917978|ref|XP_021306327.1|, gi|1205918480|ref|XP_021316835.1|, gi|1205918586|ref|XP_021320513.1|, gi|1205918940|ref|XP_021307169.1|, gi|1205919054|ref|XP_021307553.1|, gi|1205919360|ref|XP_021308742.1|, gi|1205919478|ref|XP_021309235.1|, gi|1205919537|ref|XP_021309461.1|, gi|1205921771|ref|XP_021316613.1|, gi|1205921996|ref|XP_021317337.1|, gi|1205922463|ref|XP_021318868.1|, gi|1205928957|…		gi|1255109618|ref|XP_022632372.1|, gi|1255111466|ref|XP_022632798.1|, gi|1255112121|ref|XP_022632953.1|, gi|1255115104|ref|XP_022633681.1|, gi|1255139479|ref|XP_022635871.1|, gi|1255146257|ref|XP_022637394.1|, gi|1255148562|ref|XP_022637931.1|, gi|1255174018|ref|XP_022631719.1|, gi|950968416|ref|XP_014499550.1|, gi|950989555|ref|XP_014504179.1|, gi|951018333|ref|XP_014511759.1|, gi|951018335|ref|…	gi|1104496656|ref|XP_019073060.1|, gi|1104498848|ref|XP_019073375.1|, gi|1104499052|ref|XP_019073402.1|, gi|1104500427|ref|XP_019074206.1|, gi|1104506771|ref|XP_010647656.2|, gi|1104512364|ref|XP_019074959.1|, gi|1104517002|ref|XP_019078644.1|, gi|1104519550|ref|XP_019078126.1|, gi|1104521564|ref|XP_019078250.1|, gi|1104524750|ref|XP_010656782.2|, gi|1104528318|ref|XP_019078688.1|, gi|1104530237|…	gi|1162437423|ref|XP_020401746.1|, gi|1162437497|ref|XP_020401771.1|, gi|1162437584|ref|XP_020401794.1|, gi|1162441025|ref|XP_020396656.1|, gi|1162441099|ref|XP_020396933.1|, gi|1162441144|ref|XP_020397067.1|, gi|1162441146|ref|XP_020397073.1|, gi|1162441422|ref|XP_020397773.1|, gi|1162441804|ref|XP_020399129.1|, gi|1162442109|ref|XP_020399931.1|, gi|1162442184|ref|XP_020400228.1|, gi|1162442196|…	gi|1190944973|ref|XP_020866080.1|, gi|1190957937|ref|XP_020889854.1|, gi|1190961673|ref|XP_002887885.2|, gi|1190964850|ref|XP_020886219.1|, gi|1190970862|ref|XP_020888722.1|, gi|1190978054|ref|XP_020884645.1|, gi|1190978056|ref|XP_020884646.1|, gi|1190981937|ref|XP_020879887.1|, gi|1191003945|ref|XP_020874199.1|	gi|15218320|ref|NP_175015.1|, gi|15220313|ref|NP_174842.1|, gi|22327215|ref|NP_680273.1|, gi|240256365|ref|NP_680299.4|		gi|1079347382|ref|XP_018513647.1|, gi|1079374705|ref|XP_018511997.1|, gi|1079378569|ref|XP_018512246.1|, gi|1079408338|ref|XP_009145188.2|, gi|1079409199|ref|XP_018514384.1|, gi|1079415981|ref|XP_009150352.2|, gi|1079437060|ref|XP_018509894.1|, gi|1079437062|ref|XP_018509895.1|, gi|1079437064|ref|XP_018509896.1|, gi|685264609|ref|XP_009110508.1|, gi|685295505|ref|XP_009138619.1|, gi|685331615|ref…	gi|1338527244|ref|XP_023640316.1|, gi|1338568346|ref|XP_023638904.1|, gi|1338581757|ref|XP_023633848.1|	gi|1350198352|ref|XP_024004896.1|, gi|1350198377|ref|XP_024004901.1|, gi|1350222630|ref|XP_024016285.1|, gi|1350226842|ref|XP_024015950.1|, gi|1350226844|ref|XP_024015951.1|, gi|1350263776|ref|XP_024011318.1|, gi|1350263842|ref|XP_024011329.1|, gi|1350296545|ref|XP_024010335.1|, gi|1350300262|ref|XP_024009284.1|, gi|1350329818|ref|XP_024006640.1|, gi|1350330600|ref|XP_024013786.1|, gi|567133737|r…	gi|1117293354|ref|XP_019432947.1|, gi|1117293358|ref|XP_019432948.1|, gi|1117293373|ref|XP_019432954.1|, gi|1117294696|ref|XP_019433061.1|, gi|1117296717|ref|XP_019429281.1|, gi|1117297931|ref|XP_019433245.1|, gi|1117298986|ref|XP_019433521.1|, gi|1117301635|ref|XP_019433943.1|, gi|1117309652|ref|XP_019434728.1|, gi|1117314836|ref|XP_019430195.1|, gi|1117322084|ref|XP_019430823.1|, gi|1117322088|…	gi|1102734655|ref|XP_019052476.1|, gi|1102784551|ref|XP_019055735.1|, gi|719999275|ref|XP_010255664.1|, gi|720022849|ref|XP_010263166.1|, gi|720022852|ref|XP_010263167.1|, gi|720026093|ref|XP_010264148.1|, gi|720033156|ref|XP_010266340.1|, gi|720034594|ref|XP_010266767.1|, gi|720035462|ref|XP_010267049.1|, gi|720036478|ref|XP_010267365.1|, gi|720055855|ref|XP_010273515.1|, gi|720060408|ref|XP_010…	gi|1226783655|ref|XP_021838139.1|, gi|1226804054|ref|XP_021851341.1|, gi|1226804056|ref|XP_021851342.1|, gi|1226804929|ref|XP_021851785.1|, gi|1226810114|ref|XP_021854344.1|, gi|1226812359|ref|XP_021855425.1|, gi|1226813686|ref|XP_021856098.1|, gi|1226825861|ref|XP_021862104.1|, gi|1226829374|ref|XP_021863855.1|, gi|1226832479|ref|XP_021865417.1|, gi|1226832757|ref|XP_021865543.1|, gi|1226834464|…	gi|1103921753|ref|XP_019058845.1|, gi|729303393|ref|XP_010527565.1|, gi|729375993|ref|XP_010549162.1|, gi|729445150|ref|XP_010522304.1|, gi|729463114|ref|XP_010525599.1|
OG0000023	gi|1149715625|ref|XP_020183851.1|, gi|1149715627|ref|XP_020183852.1|, gi|1149715629|ref|XP_020183853.1|, gi|1149764043|ref|XP_020147239.1|, gi|1149764045|ref|XP_020147240.1|, gi|1149776828|ref|XP_020178636.1|, gi|1149776831|ref|XP_020178645.1|, gi|1149776966|ref|XP_020179219.1|, gi|1149781442|ref|XP_020153580.1|, gi|1149781446|ref|XP_020153582.1|, gi|1149781452|ref|XP_020153585.1|, gi|1149781455|…	gi|1147566438|ref|XP_020086855.1|, gi|1147597298|ref|XP_020102553.1|, gi|1147598329|ref|XP_020103094.1|, gi|1147598333|ref|XP_020103096.1|, gi|1147598633|ref|XP_020103227.1|	gi|1150670489|ref|XP_020250604.1|, gi|1150681826|ref|XP_020252113.1|, gi|1150706376|ref|XP_020263911.1|, gi|1150710898|ref|XP_020266075.1|, gi|1150712616|ref|XP_020267037.1|, gi|1150713460|ref|XP_020267446.1|, gi|1150713981|ref|XP_020267671.1|, gi|1150714551|ref|XP_020267926.1|, gi|1150716070|ref|XP_020268664.1|, gi|1150720378|ref|XP_020270770.1|, gi|1150721823|ref|XP_020271553.1|, gi|1150721825|…	gi|1371064207|ref|XP_010230485.2|, gi|1371068500|ref|XP_024315693.1|, gi|1371090819|ref|XP_024310623.1|, gi|357127409|ref|XP_003565373.1|, gi|357131766|ref|XP_003567505.1|, gi|357167886|ref|XP_003581380.1|, gi|721631861|ref|XP_010230480.1|, gi|721631864|ref|XP_010230481.1|, gi|721631867|ref|XP_010230482.1|, gi|960466189|ref|XP_014754166.1|	gi|1150098699|ref|XP_020235259.1|, gi|1150099518|ref|XP_020235701.1|, gi|1150099524|ref|XP_020235704.1|, gi|1150099550|ref|XP_020235718.1|, gi|1150107352|ref|XP_020239955.1|, gi|1150107364|ref|XP_020239962.1|, gi|1150117641|ref|XP_020206598.1|, gi|1150118812|ref|XP_020207238.1|, gi|1150119867|ref|XP_020207705.1|, gi|1150121685|ref|XP_020208408.1|, gi|1150121687|ref|XP_020208409.1|, gi|1150127204|…	gi|1026007048|ref|XP_016555306.1|, gi|1026012231|ref|XP_016543620.1|, gi|1026014593|ref|XP_016570809.1|, gi|1026019630|ref|XP_016545805.1|, gi|1026023726|ref|XP_016558225.1|, gi|1026031612|ref|XP_016562006.1|, gi|1026041842|ref|XP_016567072.1|, gi|1026042406|ref|XP_016567418.1|, gi|1026074535|ref|XP_016581609.1|, gi|1026074537|ref|XP_016581611.1|, gi|1026074539|ref|XP_016581612.1|, gi|1026074541|…	gi|1227898590|ref|XP_021906307.1|, gi|1227901915|ref|XP_021887121.1|, gi|1227901917|ref|XP_021887122.1|, gi|1227909481|ref|XP_021891010.1|, gi|1227909485|ref|XP_021891012.1|	gi|502089986|ref|XP_004489084.1|, gi|502146921|ref|XP_004506661.1|, gi|502147267|ref|XP_004506719.1|, gi|502147273|ref|XP_004506721.1|, gi|502147282|ref|XP_004506724.1|, gi|502174125|ref|XP_004515442.1|, gi|502177349|ref|XP_004516063.1|, gi|828292805|ref|XP_012568018.1|, gi|828296373|ref|XP_012568634.1|, gi|828296380|ref|XP_012568636.1|, gi|828338147|ref|XP_004516064.2|	gi|1035398643|ref|XP_008442387.2|, gi|1035418105|ref|XP_016902475.1|, gi|1035418128|ref|XP_016902481.1|, gi|659083493|ref|XP_008442386.1|, gi|659120151|ref|XP_008460040.1|, gi|659120169|ref|XP_008460051.1|, gi|659120448|ref|XP_008460199.1|, gi|659132650|ref|XP_008466311.1|	gi|1040818597|ref|XP_017237654.1|, gi|1040819469|ref|XP_017240377.1|, gi|1040819634|ref|XP_017240843.1|, gi|1040819638|ref|XP_017240853.1|, gi|1040823045|ref|XP_017255570.1|, gi|1040824306|ref|XP_017215485.1|, gi|1040824309|ref|XP_017215497.1|, gi|1040824403|ref|XP_017215795.1|, gi|1040828506|ref|XP_017228899.1|, gi|1040828509|ref|XP_017228905.1|, gi|1040828521|ref|XP_017228924.1|, gi|1040829329|…	gi|470119531|ref|XP_004295867.1|, gi|470119937|ref|XP_004296066.1|, gi|470124392|ref|XP_004298198.1|, gi|470138786|ref|XP_004305135.1|, gi|470139620|ref|XP_004305545.1|, gi|470139622|ref|XP_004305546.1|, gi|470139626|ref|XP_004305548.1|, gi|470139867|ref|XP_004305667.1|, gi|470145540|ref|XP_004308394.1|, gi|470145542|ref|XP_004308395.1|, gi|470145760|ref|XP_004308502.1|, gi|470145843|ref|XP_00430…	gi|1050554605|ref|XP_017621748.1|, gi|1050554793|ref|XP_017620686.1|, gi|1050554795|ref|XP_017620687.1|, gi|1050554797|ref|XP_017620688.1|, gi|1050554799|ref|XP_017620689.1|, gi|1050554801|ref|XP_017620690.1|, gi|1050554803|ref|XP_017620691.1|, gi|1050554805|ref|XP_017620693.1|, gi|1050554807|ref|XP_017620694.1|, gi|1050558735|ref|XP_017635274.1|, gi|1050558895|ref|XP_017636305.1|, gi|1050558919|…	gi|1228785600|ref|XP_022027974.1|, gi|1228791931|ref|XP_022030662.1|, gi|1228794677|ref|XP_022032194.1|, gi|1228794679|ref|XP_022032195.1|, gi|1228794681|ref|XP_022032197.1|, gi|1228794683|ref|XP_022032198.1|, gi|1228827001|ref|XP_021971919.1|, gi|1228833127|ref|XP_021974541.1|, gi|1228857536|ref|XP_021985091.1|, gi|1228859525|ref|XP_021986036.1|, gi|1228859527|ref|XP_021986037.1|, gi|1228862467|…	gi|1216930129|ref|XP_021685188.1|, gi|1216930244|ref|XP_021685766.1|, gi|1216933394|ref|XP_021644918.1|, gi|1216933396|ref|XP_021644930.1|, gi|1216933398|ref|XP_021644933.1|, gi|1216933402|ref|XP_021644947.1|, gi|1216933406|ref|XP_021644971.1|, gi|1216935624|ref|XP_021657011.1|, gi|1216936709|ref|XP_021663074.1|, gi|1216939443|ref|XP_021665819.1|, gi|1216939445|ref|XP_021665820.1|, gi|1216942538|…	gi|1340422945|ref|XP_023753704.1|, gi|1340425581|ref|XP_023766055.1|, gi|1340425612|ref|XP_023766244.1|, gi|1340444168|ref|XP_023752156.1|, gi|1340444174|ref|XP_023752158.1|, gi|1340444178|ref|XP_023752160.1|, gi|1340444180|ref|XP_023752161.1|, gi|1340444185|ref|XP_023752164.1|, gi|1340444220|ref|XP_023752181.1|, gi|1340444222|ref|XP_023752182.1|, gi|1340444230|ref|XP_023752186.1|, gi|1340445716|…	gi|1216229229|ref|XP_021602823.1|, gi|1216229231|ref|XP_021602824.1|, gi|1216229233|ref|XP_021602825.1|, gi|1216229235|ref|XP_021602826.1|, gi|1216229237|ref|XP_021602827.1|, gi|1216229239|ref|XP_021602828.1|, gi|1216229241|ref|XP_021602830.1|, gi|1216229509|ref|XP_021602976.1|, gi|1216229771|ref|XP_021603115.1|, gi|1216229916|ref|XP_021603191.1|, gi|1216229918|ref|XP_021603192.1|, gi|1216229920|…	gi|1379611118|ref|XP_003594619.2|, gi|1379613674|ref|XP_024632697.1|, gi|1379620020|ref|XP_013459486.2|, gi|1379625532|ref|XP_024636135.1|, gi|1379625534|ref|XP_024636136.1|, gi|1379625536|ref|XP_024636137.1|, gi|1379625539|ref|XP_024636138.1|, gi|1379625543|ref|XP_024636140.1|, gi|1379625551|ref|XP_013454871.2|, gi|1379625553|ref|XP_013454872.2|, gi|1379625558|ref|XP_013454879.2|, gi|1379625562|…	gi|1091741485|ref|XP_009410030.2|	gi|1025027531|ref|XP_016455238.1|, gi|1025045125|ref|XP_016446164.1|, gi|1025050559|ref|XP_016447491.1|, gi|1025057721|ref|XP_016448747.1|, gi|1025076321|ref|XP_016453375.1|, gi|1025076333|ref|XP_016453378.1|, gi|1025080000|ref|XP_016454294.1|, gi|1025087199|ref|XP_016456073.1|, gi|1025090781|ref|XP_016456949.1|, gi|1025101845|ref|XP_016459233.1|, gi|1025118138|ref|XP_016462671.1|, gi|1025145751|…	gi|1279000120|ref|XP_022860314.1|, gi|1279000126|ref|XP_022860317.1|, gi|1279020423|ref|XP_022869272.1|, gi|1279028854|ref|XP_022873664.1|, gi|1279028905|ref|XP_022873692.1|, gi|1279035988|ref|XP_022857143.1|, gi|1279051184|ref|XP_022887458.1|, gi|1279054324|ref|XP_022888999.1|, gi|1279054328|ref|XP_022889001.1|, gi|1279063405|ref|XP_022893545.1|, gi|1279100981|ref|XP_022874544.1|	gi|593263708|ref|XP_007134032.1|, gi|593263710|ref|XP_007134033.1|, gi|593265158|ref|XP_007134757.1|, gi|593265530|ref|XP_007134943.1|, gi|593332347|ref|XP_007139599.1|, gi|593369395|ref|XP_007140216.1|, gi|593370177|ref|XP_007140217.1|, gi|593372144|ref|XP_007140230.1|, gi|593372242|ref|XP_007140232.1|, gi|593372479|ref|XP_007140233.1|, gi|593372491|ref|XP_007140234.1|, gi|593375195|ref|XP_00714…	gi|672131177|ref|XP_008789145.1|, gi|672131245|ref|XP_008789181.1|	gi|1162523202|ref|XP_020411861.1|, gi|1162525279|ref|XP_020412587.1|, gi|1162526121|ref|XP_020412942.1|, gi|1162526123|ref|XP_020412943.1|, gi|1162526132|ref|XP_020412948.1|, gi|1162526134|ref|XP_020412949.1|, gi|1162526136|ref|XP_020412950.1|, gi|1162526138|ref|XP_020412951.1|, gi|1162526148|ref|XP_020412956.1|, gi|1162526150|ref|XP_020412957.1|, gi|1162526152|ref|XP_020412958.1|, gi|1162526154|…	gi|1000974344|ref|XP_002515406.2|, gi|1391270714|ref|XP_025015787.1|, gi|1391272944|ref|XP_025015517.1|, gi|1391275718|ref|XP_025015134.1|, gi|1391275728|ref|XP_015581673.2|, gi|1391298818|ref|XP_025012487.1|, gi|255548690|ref|XP_002515401.1|, gi|255568090|ref|XP_002525021.1|, gi|255579302|ref|XP_002530496.1|	gi|1173752603|ref|XP_020555106.1|, gi|1173754613|ref|XP_020547245.1|, gi|1173754615|ref|XP_020547246.1|, gi|1173770155|ref|XP_020553262.1|, gi|1173770829|ref|XP_020553341.1|, gi|1173770854|ref|XP_020553347.1|, gi|1173771400|ref|XP_020553455.1|, gi|1173771407|ref|XP_020553457.1|, gi|1173772105|ref|XP_020553612.1|, gi|1173772107|ref|XP_020553613.1|, gi|1173772975|ref|XP_020553776.1|, gi|1173795932|…	gi|1256317687|ref|XP_022679488.1|, gi|1256546053|ref|XP_022682326.1|, gi|1256546055|ref|XP_022682327.1|, gi|1256588115|ref|XP_022683159.1|, gi|1256588117|ref|XP_022683160.1|, gi|1256596495|ref|XP_022683282.1|, gi|1256597240|ref|XP_022683287.1|, gi|1256598746|ref|XP_022683309.1|, gi|1256607196|ref|XP_022683408.1|, gi|1256607208|ref|XP_022683413.1|, gi|1256607210|ref|XP_022683414.1|, gi|1256607556|…	gi|1104541681|ref|XP_019068351.1|, gi|1104618432|ref|XP_004237609.2|, gi|1104641747|ref|XP_019066835.1|, gi|1104641808|ref|XP_019066842.1|, gi|1104642562|ref|XP_019067002.1|, gi|1444398618|ref|XP_025884867.1|, gi|1444399050|ref|XP_025885500.1|, gi|1444399052|ref|XP_025885501.1|, gi|1444436933|ref|XP_025883456.1|, gi|1444443022|ref|XP_004253143.2|, gi|1444443048|ref|XP_025884299.1|, gi|1444444337|…	gi|1205944548|ref|XP_021312455.1|, gi|1205953161|ref|XP_021315119.1|, gi|1205973022|ref|XP_021321375.1|, gi|1205973912|ref|XP_002442004.2|, gi|1205973916|ref|XP_021321649.1|, gi|1205973918|ref|XP_021321650.1|, gi|242051985|ref|XP_002455138.1|, gi|242059061|ref|XP_002458676.1|, gi|242079309|ref|XP_002444423.1|	gi|1063457382|ref|XP_017985265.1|, gi|1063457445|ref|XP_017985284.1|, gi|1063457501|ref|XP_017985305.1|, gi|1063457503|ref|XP_017985306.1|, gi|1063457505|ref|XP_017985308.1|, gi|1063457509|ref|XP_017985310.1|, gi|1063457647|ref|XP_017985362.1|, gi|1063481357|ref|XP_017974115.1|, gi|1063489806|ref|XP_017975906.1|, gi|1063491537|ref|XP_017982333.1|, gi|1063501878|ref|XP_007026632.2|, gi|1063502120|…	gi|1255112463|ref|XP_022633033.1|, gi|1255139537|ref|XP_022635894.1|, gi|1255146294|ref|XP_022637402.1|, gi|1255146305|ref|XP_014502903.2|, gi|1255146375|ref|XP_022637424.1|, gi|1255146381|ref|XP_022637425.1|, gi|1255146809|ref|XP_022637521.1|, gi|1255146844|ref|XP_022637529.1|, gi|1255160587|ref|XP_022640763.1|, gi|1255164742|ref|XP_022641659.1|, gi|950928696|ref|XP_014498989.1|, gi|950955482|re…	gi|1104529536|ref|XP_019078827.1|, gi|1104530234|ref|XP_019078930.1|, gi|1104658949|ref|XP_019081394.1|, gi|1104673545|ref|XP_019071829.1|, gi|1104673620|ref|XP_019071833.1|, gi|1104674107|ref|XP_019071934.1|, gi|1104674111|ref|XP_019071935.1|, gi|1104681435|ref|XP_019072523.1|, gi|1105483938|ref|XP_019074413.1|, gi|1105496628|ref|XP_019076937.1|, gi|1105497355|ref|XP_019077068.1|, gi|1105497357|…	gi|1162449317|ref|XP_020400994.1|, gi|1162450571|ref|XP_020401390.1|, gi|1162451902|ref|XP_020401700.1|, gi|1162462322|ref|XP_020405692.1|, gi|670385751|ref|XP_008673681.1|, gi|670408499|ref|XP_008645598.1|	gi|1190945175|ref|XP_020866171.1|, gi|1190945178|ref|XP_020866172.1|, gi|1190945564|ref|XP_020866346.1|, gi|1190946483|ref|XP_020866677.1|, gi|1190947387|ref|XP_020867045.1|, gi|1190956130|ref|XP_020870598.1|, gi|1190958212|ref|XP_020889939.1|, gi|1190960250|ref|XP_020890786.1|, gi|1190962518|ref|XP_020891687.1|, gi|1190963674|ref|XP_020865931.1|, gi|1190965404|ref|XP_020886437.1|, gi|1190965408|…	gi|1063696465|ref|NP_001321997.1|, gi|1063699127|ref|NP_001318226.1|, gi|1063705566|ref|NP_001323933.1|, gi|1063710732|ref|NP_001326087.1|, gi|1063713596|ref|NP_001327089.1|, gi|1063713609|ref|NP_001327885.1|, gi|1063734129|ref|NP_001332753.1|, gi|15220080|ref|NP_175139.1|, gi|15220998|ref|NP_175224.1|, gi|15221010|ref|NP_175225.1|, gi|15224728|ref|NP_180114.1|, gi|15225727|ref|NP_180827.1|, gi|1…	gi|1108792084|ref|XP_010693747.2|, gi|1108863483|ref|XP_019102869.1|, gi|1108863502|ref|XP_019102876.1|, gi|1108903789|ref|XP_019104338.1|, gi|1108903811|ref|XP_010676061.2|, gi|1108904465|ref|XP_019104360.1|, gi|1108914690|ref|XP_010676065.2|, gi|1108917538|ref|XP_010679104.2|, gi|731322535|ref|XP_010671946.1|, gi|731330048|ref|XP_010675918.1|, gi|731330085|ref|XP_010675938.1|, gi|731330296|ref|…	gi|1079345061|ref|XP_018512067.1|, gi|1079351769|ref|XP_018508724.1|, gi|1079351771|ref|XP_018508728.1|, gi|1079358101|ref|XP_018510770.1|, gi|1079372781|ref|XP_018511814.1|, gi|1079386150|ref|XP_018512685.1|, gi|1079392663|ref|XP_018513225.1|, gi|1079403606|ref|XP_009140620.2|, gi|1079404256|ref|XP_009141466.2|, gi|1079406264|ref|XP_018514082.1|, gi|1079407301|ref|XP_018514195.1|, gi|1079407979|…	gi|1338498823|ref|XP_006303684.2|, gi|1338498831|ref|XP_006304528.2|, gi|1338498835|ref|XP_023644515.1|, gi|1338503462|ref|XP_006306085.2|, gi|1338505277|ref|XP_006303206.2|, gi|1338505530|ref|XP_006305937.2|, gi|1338505678|ref|XP_023632678.1|, gi|1338506747|ref|XP_006306682.2|, gi|1338511824|ref|XP_023643800.1|, gi|1338514315|ref|XP_023644310.1|, gi|1338516456|ref|XP_023641383.1|, gi|1338519529|…	gi|1350195328|ref|XP_024004360.1|, gi|1350195331|ref|XP_006414848.2|, gi|1350202368|ref|XP_024005332.1|, gi|1350203908|ref|XP_024005467.1|, gi|1350203917|ref|XP_006414117.2|, gi|1350211686|ref|XP_024016669.1|, gi|1350218037|ref|XP_006410448.2|, gi|1350218916|ref|XP_024003985.1|, gi|1350223679|ref|XP_024016417.1|, gi|1350233293|ref|XP_024014963.1|, gi|1350242617|ref|XP_024014358.1|, gi|1350244758|…	gi|1117387080|ref|XP_019462462.1|	gi|1102771301|ref|XP_010264582.2|, gi|1102773450|ref|XP_019054439.1|, gi|1102773452|ref|XP_019054440.1|, gi|1102795837|ref|XP_019051999.1|, gi|720003765|ref|XP_010257100.1|, gi|720008439|ref|XP_010258630.1|, gi|720053998|ref|XP_010272906.1|	gi|1226777188|ref|XP_021841379.1|, gi|1226777547|ref|XP_021843372.1|, gi|1226785611|ref|XP_021842042.1|, gi|1226803293|ref|XP_021850997.1|, gi|1226805573|ref|XP_021852112.1|, gi|1226822972|ref|XP_021860675.1|, gi|1226828470|ref|XP_021863439.1|, gi|1226847943|ref|XP_021837770.1|	gi|1103920352|ref|XP_019058658.1|, gi|1103920354|ref|XP_019058659.1|, gi|1103920356|ref|XP_010548767.2|, gi|1103920790|ref|XP_019058721.1|, gi|1103925746|ref|XP_019059332.1|, gi|1103927399|ref|XP_019059588.1|, gi|729338324|ref|XP_010539168.1|, gi|729363801|ref|XP_010546680.1|, gi|729363810|ref|XP_010546683.1|, gi|729364855|ref|XP_010546699.1|, gi|729364870|ref|XP_010546704.1|, gi|729364873|ref|XP…
OG0000024	gi|1149696480|ref|XP_020185927.1|, gi|1149696626|ref|XP_020194554.1|, gi|1149696664|ref|XP_020194757.1|, gi|1149697424|ref|XP_020199024.1|, gi|1149699730|ref|XP_020154413.1|, gi|1149700110|ref|XP_020156207.1|, gi|1149701918|ref|XP_020164892.1|, gi|1149702508|ref|XP_020167782.1|, gi|1149704292|ref|XP_020176539.1|, gi|1149705120|ref|XP_020178686.1|, gi|1149705214|ref|XP_020178729.1|, gi|1149705620|…		gi|1150670401|ref|XP_020250559.1|, gi|1150671496|ref|XP_020251084.1|, gi|1150671634|ref|XP_020251146.1|, gi|1150681741|ref|XP_020252071.1|, gi|1150695741|ref|XP_020258824.1|, gi|1150696138|ref|XP_020259039.1|, gi|1150696190|ref|XP_020259069.1|, gi|1150697613|ref|XP_020259707.1|, gi|1150711147|ref|XP_020266216.1|, gi|1150716167|ref|XP_020268714.1|, gi|1150719796|ref|XP_020270444.1|, gi|1150720572|…	gi|1371039167|ref|XP_024313334.1|, gi|1371041538|ref|XP_024318094.1|, gi|1371087234|ref|XP_024319143.1|, gi|1371097278|ref|XP_024311826.1|, gi|721627726|ref|XP_010229588.1|, gi|721628009|ref|XP_010229647.1|, gi|721628399|ref|XP_010229748.1|, gi|721630477|ref|XP_010230239.1|, gi|721650248|ref|XP_010233327.1|, gi|721670236|ref|XP_010236495.1|, gi|721671029|ref|XP_010236693.1|, gi|721671478|ref|XP_0…	gi|1150093642|ref|XP_020232542.1|, gi|1150093719|ref|XP_020232584.1|, gi|1150097146|ref|XP_020234409.1|, gi|1150100931|ref|XP_020236464.1|, gi|1150107584|ref|XP_020240086.1|, gi|1150115338|ref|XP_020205356.1|, gi|1150115340|ref|XP_020205357.1|, gi|1150128852|ref|XP_020228009.1|, gi|1150129280|ref|XP_020231967.1|, gi|1150129282|ref|XP_020232008.1|, gi|1150135129|ref|XP_020211107.1|, gi|1150136135|…	gi|1026019648|ref|XP_016545897.1|, gi|1026033987|ref|XP_016563161.1|, gi|1026053219|ref|XP_016571143.1|		gi|502122519|ref|XP_004497784.1|, gi|502167534|ref|XP_004514168.1|	gi|1035413843|ref|XP_016901889.1|	gi|1040858466|ref|XP_017240154.1|	gi|764646466|ref|XP_011457576.1|	gi|1050558167|ref|XP_017630762.1|	gi|1228762401|ref|XP_021994023.1|, gi|1228762689|ref|XP_022038188.1|, gi|1228762937|ref|XP_021983777.1|, gi|1228763045|ref|XP_021989840.1|, gi|1228763187|ref|XP_021998544.1|, gi|1228763223|ref|XP_022001129.1|, gi|1228763613|ref|XP_022024699.1|, gi|1228763791|ref|XP_022027046.1|, gi|1228763991|ref|XP_022028522.1|, gi|1228764049|ref|XP_022029035.1|, gi|1228764153|ref|XP_022029982.1|, gi|1228764175|…		gi|1340421082|ref|XP_023739441.1|, gi|1340422957|ref|XP_023753761.1|, gi|1340424778|ref|XP_023762220.1|, gi|1340425316|ref|XP_023764910.1|, gi|1340425610|ref|XP_023766232.1|, gi|1340425945|ref|XP_023767908.1|, gi|1340426604|ref|XP_023770999.1|, gi|1340426871|ref|XP_023772440.1|, gi|1340427043|ref|XP_023773233.1|, gi|1340427597|ref|XP_023730469.1|, gi|1340428592|ref|XP_023735574.1|, gi|1340429162|…	gi|1216267439|ref|XP_021617937.1|, gi|1216305906|ref|XP_021595116.1|, gi|1216308968|ref|XP_021596682.1|	gi|1379594500|ref|XP_024630574.1|, gi|1379595473|ref|XP_024630280.1|, gi|1379595586|ref|XP_024630254.1|, gi|1379595588|ref|XP_024630255.1|, gi|1379604272|ref|XP_024642284.1|, gi|1379606325|ref|XP_024630710.1|, gi|1379606425|ref|XP_024630756.1|, gi|1379606726|ref|XP_024630884.1|, gi|1379606839|ref|XP_024630933.1|, gi|1379625978|ref|XP_024636322.1|, gi|1379626736|ref|XP_024636620.1|, gi|1379633202|…		gi|1025012296|ref|XP_016441620.1|, gi|1025088556|ref|XP_016456405.1|, gi|1025126637|ref|XP_016464048.1|, gi|1025131587|ref|XP_016464848.1|, gi|1025143431|ref|XP_016466773.1|, gi|1025184600|ref|XP_016473718.1|, gi|1025192409|ref|XP_016475485.1|, gi|1025252055|ref|XP_016489332.1|, gi|1025283410|ref|XP_016495549.1|, gi|1025297055|ref|XP_016498968.1|, gi|1025311016|ref|XP_016501853.1|, gi|1025347230|…		gi|593202156|ref|XP_007132421.1|, gi|593696602|ref|XP_007148783.1|, gi|593792546|ref|XP_007159312.1|			gi|1391297102|ref|XP_025012687.1|		gi|1256240771|ref|XP_022681058.1|, gi|1256514863|ref|XP_022681856.1|, gi|1256546216|ref|XP_022682368.1|, gi|1256546279|ref|XP_022682392.1|, gi|1256575299|ref|XP_022683003.1|, gi|1256607725|ref|XP_022683523.1|, gi|1256666961|ref|XP_022685425.1|, gi|514721840|ref|XP_004954839.1|, gi|514738264|ref|XP_004959086.1|, gi|514769871|ref|XP_004966856.1|, gi|514789509|ref|XP_004971841.1|, gi|514806750|ref|X…	gi|1444404789|ref|XP_025884881.1|, gi|460365045|ref|XP_004228416.1|, gi|460365049|ref|XP_004228418.1|, gi|460406300|ref|XP_004248604.1|, gi|460410893|ref|XP_004250850.1|, gi|460416121|ref|XP_004253398.1|, gi|723654839|ref|XP_010324417.1|, gi|723681030|ref|XP_010317837.1|	gi|1205918070|ref|XP_021306364.1|, gi|1205918475|ref|XP_021316676.1|, gi|1205918537|ref|XP_021318760.1|, gi|1205919133|ref|XP_021307875.1|, gi|1205919468|ref|XP_021309205.1|, gi|1205919821|ref|XP_021310396.1|, gi|1205930958|ref|XP_021308078.1|, gi|1205933220|ref|XP_021308790.1|, gi|1205934139|ref|XP_021309125.1|, gi|1205934212|ref|XP_021309160.1|, gi|1205934458|ref|XP_021309255.1|, gi|1205936746|…		gi|1255164653|ref|XP_022641622.1|, gi|950928229|ref|XP_014496797.1|, gi|950956161|ref|XP_014496790.1|, gi|951048565|ref|XP_014519737.1|, gi|951068299|ref|XP_014489620.1|		gi|1162441488|ref|XP_020397926.1|, gi|1162441823|ref|XP_008666642.2|, gi|1162442188|ref|XP_020400236.1|, gi|1162443337|ref|XP_008656841.2|, gi|1162451900|ref|XP_020401699.1|, gi|1162458085|ref|XP_020404513.1|, gi|1162465647|ref|XP_008676223.2|, gi|1162466228|ref|XP_020406738.1|, gi|1162470375|ref|XP_020407775.1|, gi|1162470482|ref|XP_020407820.1|, gi|1162470853|ref|XP_020407975.1|, gi|1162471852|…	gi|1190963235|ref|XP_020865764.1|, gi|1190963431|ref|XP_020865849.1|, gi|1190972464|ref|XP_020889357.1|, gi|1190974162|ref|XP_020883039.1|, gi|1190995663|ref|XP_020878531.1|, gi|1190996561|ref|XP_020878880.1|, gi|1191010482|ref|XP_020887091.1|, gi|1191017108|ref|XP_020866238.1|, gi|1191017211|ref|XP_020887611.1|	gi|15218496|ref|NP_174669.1|, gi|15238877|ref|NP_199616.1|	gi|1108805506|ref|XP_019108227.1|, gi|1108825345|ref|XP_019102777.1|, gi|1108864840|ref|XP_019103117.1|, gi|1108888146|ref|XP_019103682.1|, gi|1108888154|ref|XP_019103683.1|, gi|1108889105|ref|XP_019103746.1|, gi|1108897303|ref|XP_019104081.1|, gi|1108903246|ref|XP_019104305.1|, gi|1108912098|ref|XP_019104643.1|, gi|1108918887|ref|XP_019104943.1|, gi|1108929881|ref|XP_019105421.1|, gi|1108930164|…	gi|1079403985|ref|XP_018513837.1|, gi|1079408929|ref|XP_018514343.1|, gi|1079417016|ref|XP_018515321.1|, gi|1079429926|ref|XP_018509078.1|, gi|1079429947|ref|XP_018509087.1|, gi|685262943|ref|XP_009102138.1|, gi|685284517|ref|XP_009133161.1|, gi|685293614|ref|XP_009137698.1|, gi|685340497|ref|XP_009107051.1|, gi|685384274|ref|XP_009124323.1|	gi|1338498593|ref|XP_023644425.1|, gi|1338527544|ref|XP_006296361.2|, gi|1338627063|ref|XP_023633354.1|	gi|1350263543|ref|XP_024011285.1|	gi|1117308948|ref|XP_019434535.1|, gi|1117313820|ref|XP_019429905.1|, gi|1117319446|ref|XP_019430551.1|, gi|1117321685|ref|XP_019430717.1|, gi|1117324667|ref|XP_019431562.1|, gi|1117333538|ref|XP_019455314.1|, gi|1117373037|ref|XP_019460012.1|, gi|1117373272|ref|XP_019460088.1|, gi|1117373306|ref|XP_019460099.1|, gi|1117373310|ref|XP_019460100.1|, gi|1117404195|ref|XP_019465340.1|, gi|1117404352|…		gi|1226776339|ref|XP_021852845.1|, gi|1226776488|ref|XP_021845593.1|, gi|1226777094|ref|XP_021837543.1|, gi|1226781199|ref|XP_021859877.1|, gi|1226781453|ref|XP_021861134.1|, gi|1226784652|ref|XP_021841554.1|, gi|1226784735|ref|XP_021841593.1|, gi|1226788315|ref|XP_021843474.1|, gi|1226788783|ref|XP_021843706.1|, gi|1226790450|ref|XP_021844558.1|, gi|1226790786|ref|XP_021844716.1|, gi|1226793857|…	gi|1103911615|ref|XP_019057697.1|, gi|1103921981|ref|XP_019058877.1|, gi|1103929527|ref|XP_019056295.1|, gi|729324965|ref|XP_010534675.1|, gi|729324971|ref|XP_010534678.1|, gi|729376079|ref|XP_010549194.1|
OG0000025	gi|1149708606|ref|XP_020180399.1|, gi|1149708612|ref|XP_020180402.1|, gi|1149708614|ref|XP_020180403.1|, gi|1149708616|ref|XP_020180404.1|, gi|1149708620|ref|XP_020180406.1|, gi|1149708622|ref|XP_020180407.1|, gi|1149711451|ref|XP_020181794.1|, gi|1149714371|ref|XP_020183221.1|, gi|1149714374|ref|XP_020183222.1|, gi|1149714376|ref|XP_020183224.1|, gi|1149714378|ref|XP_020183225.1|, gi|1149717886|…	gi|1147544881|ref|XP_020080154.1|, gi|1147546712|ref|XP_020080992.1|, gi|1147547177|ref|XP_020081226.1|, gi|1147547828|ref|XP_020081521.1|, gi|1147547919|ref|XP_020081569.1|, gi|1147548321|ref|XP_020081758.1|, gi|1147549450|ref|XP_020082296.1|, gi|1147549452|ref|XP_020082297.1|, gi|1147549454|ref|XP_020082298.1|, gi|1147549460|ref|XP_020082301.1|, gi|1147549462|ref|XP_020082302.1|, gi|1147549464|…	gi|1150672022|ref|XP_020240669.1|, gi|1150672024|ref|XP_020249960.1|, gi|1150674698|ref|XP_020263725.1|, gi|1150674929|ref|XP_020265621.1|, gi|1150674952|ref|XP_020265799.1|, gi|1150680970|ref|XP_020251690.1|, gi|1150680972|ref|XP_020251691.1|, gi|1150680984|ref|XP_020251698.1|, gi|1150680992|ref|XP_020251702.1|, gi|1150681069|ref|XP_020251735.1|	gi|1371059736|ref|XP_010233234.3|, gi|1371064605|ref|XP_024315008.1|, gi|1371068534|ref|XP_014754607.2|, gi|1371070962|ref|XP_024316065.1|, gi|357127155|ref|XP_003565250.1|, gi|357131895|ref|XP_003567569.1|, gi|357135047|ref|XP_003569123.1|, gi|357135051|ref|XP_003569125.1|, gi|721631511|ref|XP_010230429.1|, gi|721648793|ref|XP_010232961.1|, gi|960466297|ref|XP_014754189.1|, gi|960468457|ref|XP_0…	gi|1150096746|ref|XP_020234189.1|, gi|1150099520|ref|XP_020235702.1|, gi|1150099522|ref|XP_020235703.1|, gi|1150106175|ref|XP_020239317.1|, gi|1150114485|ref|XP_020204895.1|, gi|1150118566|ref|XP_020207106.1|, gi|1150118568|ref|XP_020207107.1|, gi|1150118830|ref|XP_020207248.1|, gi|1150119512|ref|XP_020207578.1|, gi|1150120277|ref|XP_020207900.1|, gi|1150120281|ref|XP_020207902.1|, gi|1150121996|…	gi|1026009430|ref|XP_016556442.1|, gi|1026009432|ref|XP_016556443.1|, gi|1026009434|ref|XP_016556444.1|, gi|1026009453|ref|XP_016556453.1|, gi|1026009467|ref|XP_016556460.1|, gi|1026011000|ref|XP_016557183.1|, gi|1026011004|ref|XP_016557186.1|, gi|1026011050|ref|XP_016557211.1|, gi|1026024074|ref|XP_016558421.1|, gi|1026024076|ref|XP_016558422.1|, gi|1026027954|ref|XP_016560230.1|, gi|1026027956|…	gi|1227904189|ref|XP_021888282.1|, gi|1227904193|ref|XP_021888283.1|, gi|1227921162|ref|XP_021896237.1|, gi|1227922294|ref|XP_021896825.1|, gi|1227922298|ref|XP_021896828.1|, gi|1227922302|ref|XP_021896830.1|	gi|502106489|ref|XP_004492959.1|, gi|502120739|ref|XP_004497065.1|, gi|502123870|ref|XP_004498292.1|, gi|502123880|ref|XP_004498296.1|, gi|502124155|ref|XP_004498409.1|, gi|502124161|ref|XP_004498411.1|, gi|502124165|ref|XP_004498413.1|, gi|502124167|ref|XP_004498414.1|, gi|502124170|ref|XP_004498415.1|, gi|502124172|ref|XP_004498416.1|, gi|502124174|ref|XP_004498417.1|, gi|502124177|ref|XP_00449…	gi|1035389294|ref|XP_008459456.2|, gi|1035389298|ref|XP_016899338.1|, gi|659066752|ref|XP_008459577.1|, gi|659091590|ref|XP_008446627.1|	gi|1040815268|ref|XP_017249458.1|, gi|1040826553|ref|XP_017223160.1|, gi|1040826556|ref|XP_017223170.1|, gi|1040836646|ref|XP_017231922.1|, gi|1040836649|ref|XP_017231923.1|, gi|1040836652|ref|XP_017231924.1|, gi|1040841057|ref|XP_017233898.1|, gi|1040841059|ref|XP_017233899.1|, gi|1040841062|ref|XP_017233900.1|, gi|1040841069|ref|XP_017233903.1|, gi|1040841076|ref|XP_017233907.1|, gi|1040841805|…	gi|470101741|ref|XP_004287327.1|, gi|470125165|ref|XP_004298576.1|, gi|470125167|ref|XP_004298577.1|, gi|470126097|ref|XP_004299030.1|, gi|470129188|ref|XP_004300507.1|, gi|470130111|ref|XP_004300949.1|, gi|470130150|ref|XP_004300968.1|, gi|470130156|ref|XP_004300971.1|, gi|470131800|ref|XP_004301779.1|, gi|470132482|ref|XP_004302110.1|, gi|470140961|ref|XP_004306204.1|, gi|470145855|ref|XP_00430…	gi|1050552729|ref|XP_017620941.1|, gi|1050552737|ref|XP_017620946.1|, gi|1050553691|ref|XP_017621401.1|, gi|1050553693|ref|XP_017621402.1|, gi|1050556215|ref|XP_017613792.1|, gi|1050566673|ref|XP_017603897.1|, gi|1050566914|ref|XP_017604027.1|, gi|1050568201|ref|XP_017604785.1|, gi|1050570653|ref|XP_017606097.1|, gi|1050571296|ref|XP_017606433.1|, gi|1050576854|ref|XP_017609401.1|, gi|1050578347|…	gi|1228804824|ref|XP_022036230.1|, gi|1228807445|ref|XP_022037028.1|, gi|1228874904|ref|XP_021992635.1|, gi|1228874994|ref|XP_021992676.1|, gi|1228876088|ref|XP_021993064.1|, gi|1228922609|ref|XP_022011790.1|, gi|1228922611|ref|XP_022011791.1|, gi|1228928128|ref|XP_022014146.1|, gi|1228946988|ref|XP_022022442.1|, gi|1228946992|ref|XP_022022444.1|, gi|1228948387|ref|XP_022022950.1|, gi|1228949653|…	gi|1216934896|ref|XP_021653173.1|, gi|1216934900|ref|XP_021653192.1|, gi|1216936567|ref|XP_021662363.1|, gi|1216947729|ref|XP_021670102.1|, gi|1216947747|ref|XP_021670111.1|, gi|1216947749|ref|XP_021670113.1|, gi|1216956989|ref|XP_021674918.1|, gi|1216956991|ref|XP_021674919.1|, gi|1216956993|ref|XP_021674920.1|, gi|1216960491|ref|XP_021676752.1|, gi|1216963732|ref|XP_021678418.1|, gi|1216965924|…	gi|1340455464|ref|XP_023755109.1|, gi|1340455467|ref|XP_023755110.1|, gi|1340455469|ref|XP_023755111.1|, gi|1340455472|ref|XP_023755112.1|, gi|1340457479|ref|XP_023756047.1|, gi|1340457481|ref|XP_023756048.1|, gi|1340457487|ref|XP_023756051.1|, gi|1340463942|ref|XP_023759116.1|, gi|1340464004|ref|XP_023759148.1|, gi|1340464008|ref|XP_023759152.1|, gi|1340464010|ref|XP_023759153.1|, gi|1340485337|…	gi|1216235552|ref|XP_021626293.1|, gi|1216237291|ref|XP_021634782.1|, gi|1216243352|ref|XP_021605249.1|, gi|1216250507|ref|XP_021608996.1|, gi|1216250521|ref|XP_021609005.1|, gi|1216250523|ref|XP_021609006.1|, gi|1216250529|ref|XP_021609009.1|, gi|1216250892|ref|XP_021609220.1|, gi|1216251732|ref|XP_021609661.1|, gi|1216252130|ref|XP_021609873.1|, gi|1216252157|ref|XP_021609888.1|, gi|1216252558|…	gi|1379596561|ref|XP_024629923.1|, gi|1379597577|ref|XP_013466346.2|, gi|1379597579|ref|XP_013466343.2|, gi|1379597635|ref|XP_024640554.1|, gi|1379598502|ref|XP_024631513.1|, gi|1379598887|ref|XP_024632070.1|, gi|1379599425|ref|XP_013466295.2|, gi|1379599908|ref|XP_024633796.1|, gi|1379600029|ref|XP_024634006.1|, gi|1379600519|ref|XP_024634848.1|, gi|1379603131|ref|XP_013466280.2|, gi|1379603657|…	gi|1091630642|ref|XP_009388103.2|, gi|1091632037|ref|XP_018682413.1|, gi|1091645800|ref|XP_018674717.1|, gi|1091676987|ref|XP_018678519.1|, gi|1091678668|ref|XP_018678748.1|, gi|1091679071|ref|XP_018678824.1|, gi|1091684981|ref|XP_018679523.1|, gi|1091726252|ref|XP_018683160.1|, gi|694998395|ref|XP_009404363.1|, gi|695000946|ref|XP_009413550.1|, gi|695007726|ref|XP_009390420.1|, gi|695014459|ref|…	gi|1025025539|ref|XP_016442535.1|, gi|1025030995|ref|XP_016494036.1|, gi|1025040793|ref|XP_016445096.1|, gi|1025040801|ref|XP_016445098.1|, gi|1025040805|ref|XP_016445099.1|, gi|1025040813|ref|XP_016445101.1|, gi|1025040817|ref|XP_016445102.1|, gi|1025045497|ref|XP_016446265.1|, gi|1025045505|ref|XP_016446267.1|, gi|1025066200|ref|XP_016450857.1|, gi|1025075425|ref|XP_016453151.1|, gi|1025075429|…	gi|1279000763|ref|XP_022860661.1|, gi|1279000765|ref|XP_022860662.1|, gi|1279019797|ref|XP_022868943.1|, gi|1279021549|ref|XP_022869872.1|, gi|1279024156|ref|XP_022871260.1|, gi|1279024158|ref|XP_022871262.1|, gi|1279024175|ref|XP_022871269.1|, gi|1279027228|ref|XP_022872840.1|, gi|1279030069|ref|XP_022854370.1|, gi|1279033773|ref|XP_022856028.1|, gi|1279033775|ref|XP_022856029.1|, gi|1279039731|…	gi|593262944|ref|XP_007133651.1|, gi|593262948|ref|XP_007133653.1|, gi|593262962|ref|XP_007133660.1|, gi|593262968|ref|XP_007133663.1|, gi|593263010|ref|XP_007133684.1|, gi|593264054|ref|XP_007134205.1|, gi|593331506|ref|XP_007139179.1|, gi|593488639|ref|XP_007141187.1|, gi|593488641|ref|XP_007141188.1|, gi|593488653|ref|XP_007141194.1|, gi|593488655|ref|XP_007141195.1|, gi|593488657|ref|XP_00714…	gi|1052172036|ref|XP_008782361.2|, gi|1052187177|ref|XP_017699689.1|, gi|1052187179|ref|XP_017699690.1|, gi|1052187188|ref|XP_017699692.1|, gi|1052198129|ref|XP_017701632.1|, gi|1052198131|ref|XP_017701633.1|, gi|1052204151|ref|XP_017695982.1|, gi|1052204756|ref|XP_017696100.1|, gi|1052204758|ref|XP_017696101.1|, gi|1052205010|ref|XP_017696150.1|, gi|1052205012|ref|XP_008777484.2|, gi|1052205014|…	gi|1162513141|ref|XP_020418381.1|, gi|1162518459|ref|XP_007222355.2|, gi|1162518472|ref|XP_020410353.1|, gi|1162521588|ref|XP_020411330.1|, gi|1162522099|ref|XP_020411491.1|, gi|1162524264|ref|XP_007220183.2|, gi|1162524266|ref|XP_020412215.1|, gi|1162524435|ref|XP_020412274.1|, gi|1162525070|ref|XP_020412520.1|, gi|1162525072|ref|XP_020412521.1|, gi|1162525362|ref|XP_020412618.1|, gi|1162525369|…	gi|1000936644|ref|XP_015584170.1|, gi|1000945652|ref|XP_015581207.1|, gi|1000975620|ref|XP_015572234.1|, gi|1000978303|ref|XP_002513563.2|, gi|1000978964|ref|XP_015571341.1|, gi|1000979014|ref|XP_015571355.1|, gi|1391276715|ref|XP_025014975.1|, gi|1391276717|ref|XP_025014976.1|, gi|1391276730|ref|XP_025014980.1|, gi|1391280077|ref|XP_025014504.1|, gi|1391280107|ref|XP_015579554.2|, gi|1391283284|…	gi|1173756925|ref|XP_011076438.2|, gi|1173757243|ref|XP_011076449.2|, gi|1173757424|ref|XP_020550181.1|, gi|1173763975|ref|XP_020551801.1|, gi|1173764062|ref|XP_011070618.2|, gi|1173775521|ref|XP_011097224.2|, gi|1173775857|ref|XP_020554313.1|, gi|1173778539|ref|XP_020554793.1|, gi|1173808728|ref|XP_011084500.2|, gi|747041186|ref|XP_011071484.1|, gi|747050373|ref|XP_011071254.1|, gi|747074969|ref…	gi|1256546184|ref|XP_022682356.1|, gi|1256546584|ref|XP_022682505.1|, gi|1256546592|ref|XP_022682509.1|, gi|1256546659|ref|XP_004967998.2|, gi|1256546661|ref|XP_022682517.1|, gi|1256547807|ref|XP_022682587.1|, gi|514774504|ref|XP_004967996.1|, gi|514774540|ref|XP_004968005.1|, gi|514775026|ref|XP_004968130.1|, gi|514775034|ref|XP_004968132.1|, gi|514775046|ref|XP_004968135.1|, gi|514775054|ref|XP…	gi|1104617458|ref|XP_019068792.1|, gi|1104621165|ref|XP_019069329.1|, gi|1444407111|ref|XP_019067885.2|, gi|1444407327|ref|XP_025885222.1|, gi|1444407341|ref|XP_025885226.1|, gi|1444407348|ref|XP_025885229.1|, gi|1444407350|ref|XP_025885230.1|, gi|1444420114|ref|XP_019069573.2|, gi|1444440353|ref|XP_025883938.1|, gi|1444440356|ref|XP_025883939.1|, gi|460373061|ref|XP_004232341.1|, gi|460376767|re…	gi|1205918076|ref|XP_021306367.1|, gi|1205940731|ref|XP_021311197.1|, gi|1205941045|ref|XP_021311291.1|, gi|1205941049|ref|XP_021311294.1|, gi|1205942524|ref|XP_021311718.1|, gi|1205942632|ref|XP_021311757.1|, gi|1205943119|ref|XP_002456178.2|, gi|1205943326|ref|XP_021312045.1|, gi|1205944964|ref|XP_021312587.1|, gi|1205946297|ref|XP_021313018.1|, gi|1205946304|ref|XP_021313022.1|, gi|1205946928|…	gi|1063458991|ref|XP_017970785.1|, gi|1063459866|ref|XP_017974022.1|, gi|1063459868|ref|XP_017974029.1|, gi|1063459870|ref|XP_017974042.1|, gi|1063461987|ref|XP_017980059.1|, gi|1063461989|ref|XP_007052342.2|, gi|1063461991|ref|XP_007052344.2|, gi|1063461993|ref|XP_017980070.1|, gi|1063461995|ref|XP_007052345.2|, gi|1063468294|ref|XP_017970430.1|, gi|1063472472|ref|XP_017971599.1|, gi|1063473095|…	gi|1255107428|ref|XP_014521802.2|, gi|1255117630|ref|XP_022634910.1|, gi|1255117632|ref|XP_014522660.2|, gi|1255118971|ref|XP_022639100.1|, gi|1255118973|ref|XP_022639102.1|, gi|1255118975|ref|XP_022639105.1|, gi|1255123975|ref|XP_022634512.1|, gi|1255139570|ref|XP_014496925.2|, gi|1255148511|ref|XP_022637913.1|, gi|1255148513|ref|XP_014503162.2|, gi|1255148515|ref|XP_022637914.1|, gi|1255148517|…	gi|1104498860|ref|XP_019073382.1|, gi|1104498866|ref|XP_019073384.1|, gi|1104500202|ref|XP_019074007.1|, gi|1104500461|ref|XP_002263251.4|, gi|1104501302|ref|XP_019074004.1|, gi|1104502762|ref|XP_019073799.1|, gi|1104502781|ref|XP_019073802.1|, gi|1104506800|ref|XP_019074313.1|, gi|1104506900|ref|XP_010646930.2|, gi|1104507891|ref|XP_003635201.2|, gi|1104511768|ref|XP_019074476.1|, gi|1104511913|…	gi|1154491807|ref|NP_001147884.2|, gi|1162494140|ref|XP_008655567.2|, gi|1162494148|ref|XP_020398127.1|, gi|1162495096|ref|XP_020398350.1|, gi|1162495608|ref|XP_020398461.1|, gi|1162497421|ref|XP_020399012.1|, gi|1227954547|ref|NP_001341037.1|, gi|1292376737|ref|NP_001345606.1|, gi|1315018708|ref|XP_023156633.1|, gi|162462290|ref|NP_001105659.1|, gi|670385899|ref|XP_008673737.1|, gi|670386073|ref…	gi|1190961654|ref|XP_020891374.1|, gi|1190963149|ref|XP_020865724.1|, gi|1190963352|ref|XP_020865819.1|, gi|1190963356|ref|XP_020865821.1|, gi|1190963358|ref|XP_020865822.1|, gi|1190963360|ref|XP_020865823.1|, gi|1190963364|ref|XP_002888564.2|, gi|1190963366|ref|XP_020865825.1|, gi|1190963688|ref|XP_020865937.1|, gi|1190991762|ref|XP_020876931.1|, gi|1190999200|ref|XP_020872272.1|, gi|1191003181|…	gi|1063695874|ref|NP_001321228.1|, gi|1063697150|ref|NP_001322985.1|, gi|1063728906|ref|NP_001318693.1|, gi|1063729154|ref|NP_001318692.1|, gi|1063734929|ref|NP_001330266.1|, gi|145337237|ref|NP_176871.2|, gi|15240865|ref|NP_198642.1|, gi|334183686|ref|NP_001185332.1|, gi|42563002|ref|NP_176863.2|, gi|42563102|ref|NP_177182.2|	gi|1108892629|ref|XP_010672807.2|, gi|1108908558|ref|XP_010674313.2|, gi|731315902|ref|XP_010693395.1|, gi|731327020|ref|XP_010674312.1|	gi|1079377899|ref|XP_018512198.1|, gi|685267953|ref|XP_009125065.1|, gi|685267961|ref|XP_009125066.1|, gi|685272886|ref|XP_009127499.1|, gi|685272899|ref|XP_009127504.1|, gi|685272905|ref|XP_009127507.1|, gi|685272914|ref|XP_009127512.1|, gi|685294475|ref|XP_009138117.1|, gi|685298532|ref|XP_009140044.1|, gi|685298798|ref|XP_009140168.1|, gi|685303000|ref|XP_009142206.1|, gi|685314296|ref|XP_0091…	gi|1338498595|ref|XP_023644426.1|, gi|1338498635|ref|XP_023644442.1|, gi|1338508844|ref|XP_023643066.1|, gi|1338508846|ref|XP_023643067.1|, gi|1338508864|ref|XP_023643076.1|, gi|1338508866|ref|XP_023643077.1|, gi|1338508871|ref|XP_023643080.1|, gi|1338511720|ref|XP_023643778.1|, gi|1338514216|ref|XP_023644283.1|, gi|1338561098|ref|XP_023637822.1|, gi|1338565154|ref|XP_006290694.2|, gi|1338566399|…	gi|1350215217|ref|XP_006410095.2|, gi|1350242646|ref|XP_024014362.1|, gi|1350243915|ref|XP_024014561.1|, gi|1350243984|ref|XP_006405787.2|, gi|1350335172|ref|XP_024014567.1|, gi|1350349856|ref|XP_024012825.1|, gi|567125459|ref|XP_006391458.1|	gi|1117311455|ref|XP_019435253.1|, gi|1117311465|ref|XP_019435257.1|, gi|1117311469|ref|XP_019435258.1|, gi|1117360203|ref|XP_019457855.1|, gi|1117370845|ref|XP_019459560.1|, gi|1117431017|ref|XP_019417734.1|, gi|1117431021|ref|XP_019417736.1|, gi|1117432758|ref|XP_019417900.1|, gi|1117438626|ref|XP_019419819.1|, gi|1117443284|ref|XP_019420437.1|, gi|1117468265|ref|XP_019419010.1|, gi|1117481402|…	gi|1102762897|ref|XP_010256512.2|, gi|1102771911|ref|XP_019054239.1|, gi|1102782292|ref|XP_010275348.2|, gi|1102782294|ref|XP_019055471.1|, gi|1102796598|ref|XP_019052113.1|, gi|1102796602|ref|XP_019052115.1|, gi|1102796607|ref|XP_019052117.1|, gi|719968404|ref|XP_010264690.1|, gi|719968407|ref|XP_010264702.1|, gi|720010493|ref|XP_010259266.1|, gi|720028919|ref|XP_010265057.1|, gi|720038343|ref|X…	gi|1226824596|ref|XP_021861471.1|, gi|1226827015|ref|XP_021862679.1|, gi|1226827033|ref|XP_021862689.1|, gi|1226837479|ref|XP_021867095.1|, gi|1226837485|ref|XP_021867097.1|	gi|1103823435|ref|XP_019057276.1|, gi|1103924806|ref|XP_019059199.1|, gi|729399910|ref|XP_010553908.1|
OG0000026	gi|1149796827|ref|XP_020159264.1|	gi|1147559903|ref|XP_020083505.1|	gi|1150668668|ref|XP_020249672.1|, gi|1150671486|ref|XP_020251080.1|, gi|1150671661|ref|XP_020251160.1|, gi|1150671853|ref|XP_020251215.1|, gi|1150673652|ref|XP_020255648.1|, gi|1150674210|ref|XP_020259837.1|, gi|1150674375|ref|XP_020261132.1|, gi|1150674427|ref|XP_020261634.1|, gi|1150674895|ref|XP_020265392.1|, gi|1150682390|ref|XP_020252366.1|, gi|1150685397|ref|XP_020253839.1|, gi|1150685818|…		gi|1150087339|ref|XP_020229303.1|, gi|1150089247|ref|XP_020230289.1|, gi|1150090355|ref|XP_020230861.1|, gi|1150091681|ref|XP_020231527.1|, gi|1150092346|ref|XP_020231877.1|, gi|1150099042|ref|XP_020235439.1|, gi|1150099882|ref|XP_020235892.1|, gi|1150100727|ref|XP_020236355.1|, gi|1150101031|ref|XP_020236520.1|, gi|1150104416|ref|XP_020238357.1|, gi|1150105255|ref|XP_020238813.1|, gi|1150107558|…	gi|1026001198|ref|XP_016552518.1|, gi|1026006275|ref|XP_016554941.1|, gi|1026009094|ref|XP_016556280.1|, gi|1026012179|ref|XP_016538444.1|, gi|1026013659|ref|XP_016566943.1|, gi|1026020341|ref|XP_016548390.1|, gi|1026022333|ref|XP_016557497.1|, gi|1026023183|ref|XP_016557946.1|, gi|1026023446|ref|XP_016558072.1|, gi|1026023638|ref|XP_016558176.1|, gi|1026023972|ref|XP_016558365.1|, gi|1026025424|…	gi|1227945676|ref|XP_021908868.1|		gi|659121152|ref|XP_008460524.1|, gi|659126448|ref|XP_008463187.1|	gi|1040813004|ref|XP_017228362.1|, gi|1040813861|ref|XP_017228789.1|, gi|1040821877|ref|XP_017250840.1|, gi|1040884903|ref|XP_017251780.1|, gi|1040917828|ref|XP_017221181.1|	gi|470123736|ref|XP_004297877.1|, gi|470147616|ref|XP_004309385.1|, gi|764518062|ref|XP_011467266.1|, gi|764549086|ref|XP_011459910.1|, gi|764594402|ref|XP_011465613.1|, gi|764595432|ref|XP_011465851.1|, gi|764604425|ref|XP_011466879.1|, gi|764640587|ref|XP_011470766.1|, gi|764642925|ref|XP_011471035.1|, gi|764643060|ref|XP_011471050.1|, gi|764644229|ref|XP_011457337.1|, gi|764644661|ref|XP_01145…	gi|1050552353|ref|XP_017620776.1|, gi|1050555017|ref|XP_017621897.1|, gi|1050558127|ref|XP_017630260.1|, gi|1050558933|ref|XP_017636648.1|, gi|1050559932|ref|XP_017642485.1|, gi|1050567083|ref|XP_017604119.1|, gi|1050576662|ref|XP_017609287.1|, gi|1050576944|ref|XP_017609454.1|, gi|1050576958|ref|XP_017609463.1|, gi|1050584499|ref|XP_017613455.1|, gi|1050592473|ref|XP_017617590.1|, gi|1050593346|…	gi|1228762677|ref|XP_022037306.1|, gi|1228762681|ref|XP_022037550.1|, gi|1228762683|ref|XP_022037623.1|, gi|1228762729|ref|XP_021968930.1|, gi|1228762731|ref|XP_021969495.1|, gi|1228764613|ref|XP_022032596.1|, gi|1228764615|ref|XP_022032619.1|, gi|1228764619|ref|XP_022032644.1|, gi|1228772927|ref|XP_021990588.1|, gi|1228773317|ref|XP_021992822.1|, gi|1228773319|ref|XP_021992853.1|, gi|1228773323|…	gi|1216928015|ref|XP_021674486.1|, gi|1216999267|ref|XP_021638929.1|, gi|1217020061|ref|XP_021649703.1|	gi|1340426716|ref|XP_023771665.1|, gi|1340434494|ref|XP_023744530.1|, gi|1340462138|ref|XP_023758261.1|, gi|1340462140|ref|XP_023758262.1|, gi|1340462751|ref|XP_023758562.1|, gi|1340470366|ref|XP_023762213.1|, gi|1340488696|ref|XP_023770922.1|, gi|1340493492|ref|XP_023773194.1|, gi|1340504792|ref|XP_023733330.1|, gi|1340527006|ref|XP_023743825.1|	gi|1216228285|ref|XP_021602321.1|, gi|1216228355|ref|XP_021602357.1|, gi|1216229399|ref|XP_021602918.1|, gi|1216231478|ref|XP_021605624.1|, gi|1216247950|ref|XP_021607609.1|, gi|1216248038|ref|XP_021607661.1|, gi|1216248218|ref|XP_021607768.1|, gi|1216248242|ref|XP_021607782.1|, gi|1216255605|ref|XP_021611705.1|, gi|1216263399|ref|XP_021615788.1|, gi|1216267421|ref|XP_021617925.1|, gi|1216268987|…	gi|1379594959|ref|XP_024630430.1|, gi|1379596340|ref|XP_024629995.1|, gi|1379596898|ref|XP_024629792.1|, gi|1379597817|ref|XP_024627637.1|, gi|1379600875|ref|XP_024635596.1|, gi|1379617120|ref|XP_024633686.1|, gi|1379620065|ref|XP_024634534.1|, gi|1379640969|ref|XP_024640439.1|, gi|1379646847|ref|XP_024642182.1|, gi|1379653213|ref|XP_024626678.1|, gi|1379653363|ref|XP_024626752.1|, gi|1379757011|…		gi|1025017795|ref|XP_016441911.1|, gi|1025024243|ref|XP_016442293.1|, gi|1025027320|ref|XP_016455004.1|, gi|1025029075|ref|XP_016458437.1|, gi|1025029160|ref|XP_016458609.1|, gi|1025030214|ref|XP_016476207.1|, gi|1025033883|ref|XP_016443387.1|, gi|1025034925|ref|XP_016443636.1|, gi|1025035516|ref|XP_016443777.1|, gi|1025035541|ref|XP_016443783.1|, gi|1025035976|ref|XP_016443896.1|, gi|1025042768|…	gi|1278995959|ref|XP_022851539.1|, gi|1279001189|ref|XP_022860891.1|, gi|1279005734|ref|XP_022863259.1|, gi|1279009680|ref|XP_022852921.1|, gi|1279011987|ref|XP_022865634.1|, gi|1279011995|ref|XP_022865638.1|, gi|1279013052|ref|XP_022866206.1|, gi|1279016260|ref|XP_022853766.1|, gi|1279020200|ref|XP_022869154.1|, gi|1279024882|ref|XP_022871646.1|, gi|1279024884|ref|XP_022871647.1|, gi|1279027403|…	gi|593240994|ref|XP_007132828.1|, gi|593264874|ref|XP_007134615.1|, gi|593329519|ref|XP_007138186.1|, gi|593330023|ref|XP_007138438.1|, gi|593332092|ref|XP_007139472.1|, gi|593394838|ref|XP_007140344.1|, gi|593687059|ref|XP_007144189.1|, gi|593687633|ref|XP_007144476.1|, gi|593689420|ref|XP_007145329.1|, gi|593703207|ref|XP_007152006.1|, gi|593703393|ref|XP_007152099.1|, gi|593703395|ref|XP_00715…	gi|1052169768|ref|XP_017702121.1|, gi|1052185112|ref|XP_017699317.1|, gi|1052201913|ref|XP_017702301.1|, gi|1052206296|ref|XP_017696648.1|, gi|672117708|ref|XP_008782044.1|, gi|672117810|ref|XP_008782095.1|, gi|672117830|ref|XP_008782106.1|, gi|672117838|ref|XP_008782110.1|, gi|672121360|ref|XP_008783980.1|, gi|672135846|ref|XP_008791600.1|, gi|672142709|ref|XP_008795215.1|, gi|672142723|ref|XP_0…	gi|1162520112|ref|XP_020410867.1|, gi|1162533579|ref|XP_020415443.1|, gi|1162533595|ref|XP_020415449.1|, gi|1162533610|ref|XP_020415456.1|, gi|1162563093|ref|XP_020421299.1|		gi|1173764565|ref|XP_020551840.1|, gi|1173791969|ref|XP_020549415.1|, gi|1173824222|ref|XP_020552547.1|, gi|747041202|ref|XP_011071598.1|, gi|747045600|ref|XP_011094921.1|, gi|747051124|ref|XP_011071645.1|, gi|747056682|ref|XP_011074609.1|, gi|747058708|ref|XP_011075697.1|, gi|747061471|ref|XP_011077205.1|, gi|747072845|ref|XP_011083357.1|, gi|747105219|ref|XP_011100880.1|, gi|747106550|ref|XP_01…		gi|1104618961|ref|XP_019069073.1|, gi|1444436320|ref|XP_025888843.1|, gi|1444436330|ref|XP_025888848.1|, gi|460396483|ref|XP_004243802.1|, gi|460413657|ref|XP_004252199.1|, gi|723693087|ref|XP_010319903.1|, gi|723705423|ref|XP_010322029.1|, gi|723714127|ref|XP_010323513.1|, gi|723717537|ref|XP_010324142.1|, gi|723754136|ref|XP_010314925.1|	gi|1205985904|ref|XP_002438606.2|	gi|1063457396|ref|XP_017985268.1|, gi|1063459660|ref|XP_017972900.1|, gi|1063459758|ref|XP_017973567.1|, gi|1063460069|ref|XP_017974542.1|, gi|1063482870|ref|XP_017974453.1|, gi|1063482907|ref|XP_017974471.1|, gi|1063482935|ref|XP_017974487.1|, gi|1063483094|ref|XP_017974558.1|, gi|1063492555|ref|XP_017982629.1|, gi|1063502549|ref|XP_017976594.1|, gi|1063513371|ref|XP_017979623.1|, gi|1063524070|…		gi|1104570337|ref|XP_019080181.1|, gi|731414735|ref|XP_010659264.1|		gi|1190945037|ref|XP_020866106.1|, gi|1190949941|ref|XP_020868126.1|, gi|1190957661|ref|XP_020889746.1|, gi|1190960046|ref|XP_020890690.1|, gi|1190960119|ref|XP_020890722.1|, gi|1190975341|ref|XP_020883532.1|, gi|1190978235|ref|XP_020884729.1|, gi|1190986881|ref|XP_020881894.1|, gi|1190986945|ref|XP_020881921.1|, gi|1190989851|ref|XP_020876173.1|, gi|1191009637|ref|XP_020883678.1|, gi|1191014158|…	gi|15226162|ref|NP_178819.1|, gi|15226168|ref|NP_178215.1|, gi|22327168|ref|NP_680251.1|, gi|22327249|ref|NP_680290.1|	gi|1108791344|ref|XP_019107946.1|, gi|1108877029|ref|XP_019106043.1|, gi|1108881584|ref|XP_019102968.1|, gi|1108902805|ref|XP_019104277.1|, gi|1108917229|ref|XP_019104889.1|, gi|1108929915|ref|XP_019105424.1|, gi|1108973084|ref|XP_019107124.1|, gi|1108982312|ref|XP_019107503.1|, gi|731313319|ref|XP_010679661.1|, gi|731313797|ref|XP_010682173.1|, gi|731313799|ref|XP_010682176.1|, gi|731313813|ref|…	gi|1079374225|ref|XP_018511906.1|, gi|1079383833|ref|XP_018512586.1|, gi|1079403785|ref|XP_018513793.1|, gi|1079403792|ref|XP_018513794.1|, gi|1079403892|ref|XP_018513817.1|, gi|1079404223|ref|XP_018513877.1|, gi|1079409292|ref|XP_009144746.2|, gi|1079409428|ref|XP_018514440.1|, gi|1079415046|ref|XP_018515086.1|, gi|1079415255|ref|XP_009151454.2|, gi|1079423671|ref|XP_018508425.1|, gi|1079423698|…	gi|1338504952|ref|XP_023646042.1|, gi|1338509649|ref|XP_023643263.1|, gi|1338509940|ref|XP_006301940.2|, gi|1338509995|ref|XP_023643336.1|, gi|1338514052|ref|XP_023644238.1|, gi|1338519539|ref|XP_006299881.2|, gi|1338523644|ref|XP_023639458.1|, gi|1338523983|ref|XP_006295777.2|, gi|1338527279|ref|XP_023640327.1|, gi|1338527355|ref|XP_006295894.2|, gi|1338562532|ref|XP_023638089.1|, gi|1338568560|…	gi|1350196756|ref|XP_024004593.1|, gi|1350222411|ref|XP_024016201.1|, gi|1350233656|ref|XP_024015018.1|, gi|1350249611|ref|XP_024014240.1|, gi|1350249745|ref|XP_024014271.1|, gi|1350250794|ref|XP_024013365.1|, gi|1350256005|ref|XP_024013152.1|, gi|1350263574|ref|XP_024011288.1|, gi|1350287577|ref|XP_024010849.1|, gi|1350291274|ref|XP_024009890.1|, gi|1350291598|ref|XP_024009924.1|, gi|1350291725|…	gi|1117289510|ref|XP_019429250.1|, gi|1117291020|ref|XP_019432836.1|, gi|1117299808|ref|XP_019433746.1|, gi|1117306050|ref|XP_019434254.1|, gi|1117308370|ref|XP_019434368.1|, gi|1117310685|ref|XP_019435023.1|, gi|1117311168|ref|XP_019435165.1|, gi|1117311534|ref|XP_019435277.1|, gi|1117311600|ref|XP_019435294.1|, gi|1117313017|ref|XP_019429685.1|, gi|1117313973|ref|XP_019429951.1|, gi|1117314115|…	gi|720025474|ref|XP_010263960.1|, gi|720052218|ref|XP_010272338.1|, gi|720056755|ref|XP_010273769.1|, gi|720061953|ref|XP_010275342.1|	gi|1226778383|ref|XP_021847237.1|, gi|1226778395|ref|XP_021847318.1|, gi|1226778397|ref|XP_021847348.1|, gi|1226781062|ref|XP_021859241.1|, gi|1226781080|ref|XP_021859341.1|, gi|1226788307|ref|XP_021843467.1|, gi|1226788375|ref|XP_021843500.1|, gi|1226790961|ref|XP_021844805.1|, gi|1226791047|ref|XP_021844845.1|, gi|1226791231|ref|XP_021844915.1|, gi|1226791490|ref|XP_021845044.1|, gi|1226792614|…	gi|1103904788|ref|XP_019056838.1|, gi|1103917053|ref|XP_010542098.2|, gi|1103930608|ref|XP_019056439.1|, gi|729299748|ref|XP_010556009.1|, gi|729301056|ref|XP_010520311.1|, gi|729303346|ref|XP_010527501.1|, gi|729303733|ref|XP_010527676.1|, gi|729317973|ref|XP_010532444.1|, gi|729318016|ref|XP_010532453.1|, gi|729324871|ref|XP_010534642.1|, gi|729325001|ref|XP_010534689.1|, gi|729325129|ref|XP_01…
OG0000027	gi|1149700240|ref|XP_020156907.1|, gi|1149701366|ref|XP_020162426.1|, gi|1149702039|ref|XP_020165442.1|, gi|1149705511|ref|XP_020178883.1|, gi|1149708296|ref|XP_020180244.1|, gi|1149709115|ref|XP_020180647.1|, gi|1149713254|ref|XP_020182665.1|, gi|1149715083|ref|XP_020183578.1|, gi|1149717549|ref|XP_020184771.1|, gi|1149722285|ref|XP_020187057.1|, gi|1149727684|ref|XP_020189701.1|, gi|1149727708|…	gi|1147545069|ref|XP_020080252.1|, gi|1147545071|ref|XP_020080253.1|, gi|1147545075|ref|XP_020080255.1|, gi|1147545324|ref|XP_020080360.1|, gi|1147545326|ref|XP_020080361.1|, gi|1147545328|ref|XP_020080362.1|, gi|1147545330|ref|XP_020080363.1|, gi|1147545332|ref|XP_020080364.1|, gi|1147555368|ref|XP_020103201.1|, gi|1147560683|ref|XP_020083896.1|, gi|1147564279|ref|XP_020085747.1|, gi|1147568607|…	gi|1150668578|ref|XP_020249626.1|, gi|1150668580|ref|XP_020249627.1|, gi|1150673175|ref|XP_020252432.1|, gi|1150673177|ref|XP_020252444.1|, gi|1150679818|ref|XP_020250277.1|, gi|1150679892|ref|XP_020250572.1|, gi|1150686818|ref|XP_020254594.1|, gi|1150696227|ref|XP_020259087.1|, gi|1150719499|ref|XP_020270304.1|, gi|1150720310|ref|XP_020270728.1|, gi|1150734781|ref|XP_020241366.1|, gi|1150735782|…	gi|1371044223|ref|XP_024312391.1|, gi|1371085851|ref|XP_024318852.1|, gi|1371087166|ref|XP_024319137.1|, gi|1371088185|ref|XP_024319340.1|, gi|1371089542|ref|XP_024310332.1|, gi|1371094329|ref|XP_024311254.1|, gi|1371097855|ref|XP_003581081.2|, gi|357123369|ref|XP_003563383.1|, gi|357127996|ref|XP_003565662.1|, gi|357139292|ref|XP_003571217.1|, gi|357161938|ref|XP_003579254.1|, gi|721630908|ref|X…	gi|1150095905|ref|XP_020233722.1|, gi|1150095972|ref|XP_020233762.1|, gi|1150100408|ref|XP_020236181.1|, gi|1150100412|ref|XP_020236183.1|, gi|1150100414|ref|XP_020236184.1|, gi|1150100416|ref|XP_020236185.1|, gi|1150100420|ref|XP_020236187.1|, gi|1150100450|ref|XP_020236203.1|, gi|1150100460|ref|XP_020236209.1|, gi|1150114059|ref|XP_020204680.1|, gi|1150114074|ref|XP_020204687.1|, gi|1150118893|…	gi|1026003118|ref|XP_016553416.1|, gi|1026003122|ref|XP_016553418.1|, gi|1026024916|ref|XP_016558789.1|, gi|1026035649|ref|XP_016563976.1|, gi|1026041200|ref|XP_016566680.1|, gi|1026041444|ref|XP_016566828.1|, gi|1026042969|ref|XP_016567709.1|, gi|1026043847|ref|XP_016568093.1|, gi|1026059250|ref|XP_016574039.1|, gi|1026066567|ref|XP_016577696.1|, gi|1026083393|ref|XP_016541034.1|, gi|1026084390|…	gi|1227910868|ref|XP_021891723.1|, gi|1227910992|ref|XP_021891789.1|, gi|1227936246|ref|XP_021903992.1|, gi|1227936379|ref|XP_021904058.1|	gi|502136580|ref|XP_004502737.1|, gi|502137344|ref|XP_004503053.1|, gi|502161966|ref|XP_004512344.1|, gi|502162249|ref|XP_004512441.1|, gi|828331455|ref|XP_004512338.2|, gi|828331464|ref|XP_012574591.1|	gi|1035398645|ref|XP_016899639.1|, gi|1035398647|ref|XP_016899640.1|, gi|1035398649|ref|XP_016899641.1|, gi|1035400846|ref|XP_008444585.2|, gi|659081679|ref|XP_008441458.1|, gi|659081681|ref|XP_008441459.1|, gi|659087693|ref|XP_008444587.1|, gi|659087695|ref|XP_008444588.1|	gi|1040811567|ref|XP_017227679.1|, gi|1040817306|ref|XP_017233264.1|, gi|1040818020|ref|XP_017235578.1|, gi|1040819512|ref|XP_017240485.1|, gi|1040819850|ref|XP_017241366.1|, gi|1040820230|ref|XP_017242504.1|, gi|1040821236|ref|XP_017247023.1|, gi|1040822518|ref|XP_017253393.1|, gi|1040822521|ref|XP_017253404.1|, gi|1040822597|ref|XP_017253707.1|, gi|1040822669|ref|XP_017254031.1|, gi|1040822786|…	gi|470119394|ref|XP_004295799.1|, gi|470119398|ref|XP_004295801.1|, gi|470138788|ref|XP_004305136.1|, gi|470145823|ref|XP_004308533.1|, gi|470146030|ref|XP_004308633.1|, gi|470146636|ref|XP_004308928.1|, gi|470146854|ref|XP_004309035.1|, gi|764561382|ref|XP_004295974.2|, gi|764567103|ref|XP_011462109.1|, gi|764567110|ref|XP_011462111.1|, gi|764575356|ref|XP_011463073.1|, gi|764581439|ref|XP_00430…	gi|1050554237|ref|XP_017621614.1|, gi|1050554510|ref|XP_017621700.1|, gi|1050558107|ref|XP_017630151.1|, gi|1050568265|ref|XP_017604823.1|, gi|1050577068|ref|XP_017609526.1|, gi|1050577070|ref|XP_017609527.1|, gi|1050592140|ref|XP_017617413.1|, gi|1050592712|ref|XP_017617732.1|, gi|1050592716|ref|XP_017617734.1|, gi|1050592718|ref|XP_017617735.1|, gi|1050592756|ref|XP_017617757.1|, gi|1050592758|…	gi|1228794397|ref|XP_022032039.1|, gi|1228794403|ref|XP_022032043.1|, gi|1228794501|ref|XP_022032095.1|, gi|1228796259|ref|XP_022033065.1|, gi|1228804556|ref|XP_022036111.1|, gi|1228813454|ref|XP_022039277.1|, gi|1228815125|ref|XP_022040028.1|, gi|1228820530|ref|XP_021969105.1|, gi|1228825401|ref|XP_021971111.1|, gi|1228825405|ref|XP_021971113.1|, gi|1228826615|ref|XP_021971701.1|, gi|1228826638|…	gi|1216927415|ref|XP_021671642.1|, gi|1216927754|ref|XP_021673190.1|, gi|1216929273|ref|XP_021680745.1|, gi|1216931565|ref|XP_021692809.1|, gi|1216933121|ref|XP_021643140.1|, gi|1216933127|ref|XP_021643177.1|, gi|1216936464|ref|XP_021661650.1|, gi|1216936466|ref|XP_021661663.1|, gi|1216937653|ref|XP_021664885.1|, gi|1216937816|ref|XP_021664972.1|, gi|1216947801|ref|XP_021670140.1|, gi|1216952439|…	gi|1340434474|ref|XP_023744523.1|, gi|1340437008|ref|XP_023745734.1|, gi|1340437810|ref|XP_023746106.1|, gi|1340439658|ref|XP_023746978.1|, gi|1340445740|ref|XP_023752918.1|, gi|1340445818|ref|XP_023752958.1|, gi|1340445828|ref|XP_023752964.1|, gi|1340445889|ref|XP_023752992.1|, gi|1340457122|ref|XP_023755895.1|, gi|1340459840|ref|XP_023757167.1|, gi|1340459842|ref|XP_023757168.1|, gi|1340459844|…	gi|1216229278|ref|XP_021602851.1|, gi|1216229390|ref|XP_021602914.1|, gi|1216229560|ref|XP_021603004.1|, gi|1216229646|ref|XP_021603046.1|, gi|1216229822|ref|XP_021603141.1|, gi|1216230138|ref|XP_021603317.1|, gi|1216230142|ref|XP_021603319.1|, gi|1216231447|ref|XP_021605420.1|, gi|1216237629|ref|XP_021593210.1|, gi|1216239215|ref|XP_021601593.1|, gi|1216246617|ref|XP_021606906.1|, gi|1216251719|…	gi|1379603352|ref|XP_013469219.2|, gi|1379604010|ref|XP_024641512.1|, gi|1379605622|ref|XP_024628460.1|, gi|1379608774|ref|XP_024631430.1|, gi|1379612891|ref|XP_024632481.1|, gi|1379613790|ref|XP_024632748.1|, gi|1379614046|ref|XP_024632866.1|, gi|1379635499|ref|XP_024638933.1|, gi|1379635985|ref|XP_024639059.1|, gi|1379636325|ref|XP_024639141.1|, gi|1379636340|ref|XP_003612526.3|, gi|1379637796|…	gi|1091702266|ref|XP_009400129.2|, gi|1091709349|ref|XP_009399783.2|, gi|1091715861|ref|XP_018682556.1|, gi|1091715864|ref|XP_018682557.1|, gi|1091732520|ref|XP_009407621.2|, gi|1091732928|ref|XP_009409349.2|, gi|1091741396|ref|XP_018684335.1|, gi|1091741399|ref|XP_018684336.1|, gi|1091741406|ref|XP_018684338.1|, gi|1091753822|ref|XP_009415698.2|, gi|695004525|ref|XP_009388674.1|, gi|695007184|re…	gi|1025006252|ref|XP_016451157.1|, gi|1025095053|ref|XP_016458038.1|, gi|1025099380|ref|XP_016458643.1|, gi|1025129355|ref|XP_016464488.1|, gi|1025145855|ref|XP_016467181.1|, gi|1025166263|ref|XP_016470062.1|, gi|1025177960|ref|XP_016472030.1|, gi|1025182983|ref|XP_016473311.1|, gi|1025208391|ref|XP_016478906.1|, gi|1025230804|ref|XP_016484078.1|, gi|1025237011|ref|XP_016485623.1|, gi|1025263929|…	gi|1278993719|ref|XP_022851106.1|, gi|1278998660|ref|XP_022859547.1|, gi|1279000946|ref|XP_022860757.1|, gi|1279006606|ref|XP_022863725.1|, gi|1279017719|ref|XP_022867840.1|, gi|1279056511|ref|XP_022890118.1|, gi|1279062019|ref|XP_022892885.1|, gi|1279082034|ref|XP_022845156.1|	gi|593268552|ref|XP_007136453.1|, gi|593268560|ref|XP_007136457.1|, gi|593330029|ref|XP_007138441.1|, gi|593366159|ref|XP_007140207.1|, gi|593396765|ref|XP_007140364.1|, gi|593424328|ref|XP_007140508.1|, gi|593489819|ref|XP_007141777.1|, gi|593489823|ref|XP_007141779.1|, gi|593790100|ref|XP_007158089.1|, gi|593790108|ref|XP_007158093.1|, gi|593790126|ref|XP_007158102.1|, gi|593790128|ref|XP_00715…	gi|1052194152|ref|XP_017700936.1|, gi|1052197998|ref|XP_017701604.1|, gi|1052198629|ref|XP_017701721.1|, gi|1052198632|ref|XP_017701722.1|, gi|1052198634|ref|XP_017701723.1|, gi|1052199692|ref|XP_017701912.1|, gi|1052202293|ref|XP_008813539.2|, gi|1052202295|ref|XP_017702381.1|, gi|1052202297|ref|XP_017702382.1|, gi|1052206119|ref|XP_008779998.2|, gi|1052206736|ref|XP_017696437.1|, gi|1052207474|…	gi|1162511122|ref|XP_020410791.1|, gi|1162511128|ref|XP_020410842.1|, gi|1162511130|ref|XP_020410853.1|, gi|1162511626|ref|XP_007226289.2|, gi|1162512860|ref|XP_020417568.1|, gi|1162518687|ref|XP_020410413.1|, gi|1162523572|ref|XP_007219698.2|, gi|1162525081|ref|XP_007220690.2|, gi|1162526096|ref|XP_007219818.2|, gi|1162526098|ref|XP_020412932.1|, gi|1162526319|ref|XP_020413026.1|, gi|1162526358|…	gi|1000939086|ref|XP_015583421.1|, gi|1000946377|ref|XP_015580924.1|, gi|1000948572|ref|XP_002528120.2|, gi|1000949680|ref|XP_015579831.1|, gi|1000950735|ref|XP_015579467.1|, gi|1000950846|ref|XP_015579439.1|, gi|1000950852|ref|XP_015579442.1|, gi|1000951953|ref|XP_015579042.1|, gi|1000951955|ref|XP_002526145.2|, gi|1000952007|ref|XP_015579058.1|, gi|1000969414|ref|XP_015573758.1|, gi|1391271539|…	gi|1173766212|ref|XP_011094320.2|, gi|1173767644|ref|XP_020552831.1|, gi|1173781118|ref|XP_011099080.2|, gi|1173781261|ref|XP_011096532.2|, gi|1173783211|ref|XP_020547786.1|, gi|1173784259|ref|XP_020547989.1|, gi|1173785273|ref|XP_020548138.1|, gi|1173786041|ref|XP_020548330.1|, gi|1173786864|ref|XP_020548474.1|, gi|1173792666|ref|XP_020549546.1|, gi|1173792668|ref|XP_011077659.2|, gi|747054764|r…	gi|1256256948|ref|XP_022681094.1|, gi|1256262126|ref|XP_022681986.1|, gi|1256262259|ref|XP_022681995.1|, gi|1256313616|ref|XP_004951470.2|, gi|1256355244|ref|XP_004959075.3|, gi|1256355248|ref|XP_022679986.1|, gi|1256355251|ref|XP_022679987.1|, gi|1256458068|ref|XP_022681240.1|, gi|1256480791|ref|XP_012700582.2|, gi|1256504878|ref|XP_022681677.1|, gi|1256508167|ref|XP_022681727.1|, gi|1256528650|…	gi|1104627613|ref|XP_019070237.1|, gi|1104639296|ref|XP_019066448.1|, gi|1444412632|ref|XP_004235251.3|, gi|1444416858|ref|XP_004237172.4|, gi|1444427510|ref|XP_025887694.1|, gi|1444429712|ref|XP_025887981.1|, gi|460377116|ref|XP_004234341.1|, gi|460379466|ref|XP_004235483.1|, gi|460392927|ref|XP_004242063.1|, gi|460408779|ref|XP_004249819.1|, gi|723685991|ref|XP_010318667.1|	gi|1205923384|ref|XP_021321627.1|, gi|1205931015|ref|XP_002461676.2|, gi|1205932422|ref|XP_021308537.1|, gi|1205933908|ref|XP_002459535.2|, gi|1205933912|ref|XP_002459537.2|, gi|1205933916|ref|XP_021309024.1|, gi|1205933918|ref|XP_021309025.1|, gi|1205939678|ref|XP_021310885.1|, gi|1205939680|ref|XP_021310886.1|, gi|1205941138|ref|XP_002457332.2|, gi|1205942118|ref|XP_002457333.2|, gi|1205942566|…	gi|1063482797|ref|XP_017974428.1|, gi|1063483210|ref|XP_007034489.2|, gi|1063494488|ref|XP_017983012.1|, gi|1063501730|ref|XP_017976327.1|, gi|1063502296|ref|XP_017976514.1|, gi|1063503122|ref|XP_007026751.2|, gi|1063505007|ref|XP_017977165.1|, gi|1063505009|ref|XP_017977166.1|, gi|1063519563|ref|XP_017981154.1|, gi|1063523817|ref|XP_017984149.1|, gi|1063523871|ref|XP_017984166.1|, gi|1063523873|…	gi|1255158919|ref|XP_022640338.1|, gi|1255170666|ref|XP_014517209.2|, gi|1255172576|ref|XP_022631413.1|, gi|950955505|ref|XP_014496650.1|, gi|950995479|ref|XP_014505406.1|, gi|950997906|ref|XP_014506127.1|, gi|951030668|ref|XP_014514948.1|, gi|951032795|ref|XP_014515497.1|, gi|951047388|ref|XP_014519429.1|, gi|951055588|ref|XP_014521522.1|, gi|951068211|ref|XP_014489574.1|	gi|1104553205|ref|XP_010658317.2|, gi|1104553213|ref|XP_010658291.2|, gi|1104568293|ref|XP_019080133.1|, gi|1104673555|ref|XP_010664968.2|, gi|1104673881|ref|XP_019071875.1|, gi|1105488598|ref|XP_019075322.1|, gi|1105488957|ref|XP_019075418.1|, gi|1105488962|ref|XP_019075420.1|, gi|1105500161|ref|XP_019077577.1|, gi|225459878|ref|XP_002262648.1|, gi|731390436|ref|XP_010650361.1|, gi|731401126|ref…	gi|1162452082|ref|XP_008662486.2|, gi|1162462996|ref|XP_020405857.1|, gi|1162470377|ref|XP_020407776.1|, gi|1162472021|ref|XP_020408221.1|, gi|1162472026|ref|XP_020408223.1|, gi|1162484370|ref|XP_020395287.1|, gi|1162484372|ref|XP_020395288.1|, gi|1315013889|ref|XP_023156167.1|, gi|219363483|ref|NP_001136732.1|, gi|670365249|ref|XP_008661829.1|, gi|670376673|ref|XP_008669509.1|, gi|670381473|ref|…	gi|1190966323|ref|XP_020886823.1|, gi|1190981836|ref|XP_020879850.1|, gi|1190982706|ref|XP_020880184.1|, gi|1190982713|ref|XP_020880186.1|, gi|1190983909|ref|XP_002875847.2|, gi|1190983911|ref|XP_002875849.2|, gi|1190983913|ref|XP_020880709.1|, gi|1190986747|ref|XP_020881827.1|, gi|1190986808|ref|XP_020881857.1|, gi|1190986812|ref|XP_020881859.1|, gi|1190986814|ref|XP_020881860.1|, gi|1190986820|…	gi|1063733040|ref|NP_001318610.1|, gi|15228201|ref|NP_190342.1|, gi|15232726|ref|NP_190293.1|, gi|15232728|ref|NP_190295.1|, gi|15241735|ref|NP_198755.1|, gi|18408454|ref|NP_566892.1|	gi|1108866147|ref|XP_019103202.1|, gi|1108899097|ref|XP_010672154.2|, gi|1108929910|ref|XP_019105423.1|, gi|1108938962|ref|XP_010681032.2|, gi|1108974484|ref|XP_019107212.1|, gi|1108983662|ref|XP_019107574.1|, gi|1108983677|ref|XP_010691753.2|, gi|731322269|ref|XP_010671799.1|, gi|731324604|ref|XP_010673059.1|, gi|731340108|ref|XP_010681209.1|, gi|731358797|ref|XP_010690942.1|, gi|731358812|ref|X…	gi|1079420806|ref|XP_018508112.1|, gi|1079434436|ref|XP_009107149.2|, gi|1079435879|ref|XP_018509698.1|, gi|1079442978|ref|XP_018510434.1|, gi|1079443697|ref|XP_009113892.2|, gi|685281780|ref|XP_009131797.1|, gi|685282174|ref|XP_009131995.1|, gi|685283442|ref|XP_009132631.1|, gi|685300350|ref|XP_009140909.1|, gi|685300352|ref|XP_009140910.1|, gi|685306434|ref|XP_009143939.1|, gi|685307985|ref|XP_…	gi|1338524053|ref|XP_006296540.2|, gi|1338527495|ref|XP_023640385.1|, gi|1338560535|ref|XP_023637739.1|, gi|1338568818|ref|XP_023639002.1|, gi|1338569264|ref|XP_023639072.1|, gi|1338573342|ref|XP_023636467.1|, gi|1338606751|ref|XP_006279948.2|, gi|1338622640|ref|XP_023644362.1|, gi|1338633591|ref|XP_006279102.2|, gi|1338633595|ref|XP_023635698.1|	gi|1350254001|ref|XP_024013720.1|, gi|1350254994|ref|XP_024013782.1|, gi|1350264738|ref|XP_024011446.1|, gi|1350267963|ref|XP_024011698.1|, gi|1350282048|ref|XP_006398110.2|, gi|567167511|ref|XP_006398111.1|, gi|567189331|ref|XP_006404361.1|, gi|567189342|ref|XP_006404364.1|, gi|567189502|ref|XP_006404412.1|	gi|1117350805|ref|XP_019461897.1|, gi|1117375646|ref|XP_019460725.1|, gi|1117409673|ref|XP_019413184.1|, gi|1117425799|ref|XP_019416340.1|, gi|1117457806|ref|XP_019423926.1|, gi|1117463739|ref|XP_019424941.1|, gi|1117468515|ref|XP_019420310.1|, gi|1117525955|ref|XP_019445115.1|, gi|1117535655|ref|XP_019447305.1|	gi|1102762706|ref|XP_019053193.1|, gi|1102776748|ref|XP_010269667.2|, gi|1102781067|ref|XP_019055333.1|, gi|1102784737|ref|XP_019055766.1|, gi|1102786101|ref|XP_019055978.1|, gi|1102793783|ref|XP_019051740.1|, gi|1102796446|ref|XP_010247651.2|, gi|719981828|ref|XP_010250245.1|, gi|720001921|ref|XP_010256508.1|, gi|720003772|ref|XP_010257102.1|, gi|720021726|ref|XP_010262816.1|, gi|720021733|ref|X…	gi|1226776430|ref|XP_021842501.1|, gi|1226794584|ref|XP_021846580.1|, gi|1226802974|ref|XP_021850832.1|, gi|1226802982|ref|XP_021850836.1|, gi|1226802984|ref|XP_021850837.1|, gi|1226802986|ref|XP_021850838.1|, gi|1226809967|ref|XP_021854271.1|, gi|1226814668|ref|XP_021856559.1|, gi|1226817276|ref|XP_021857880.1|, gi|1226820345|ref|XP_021840744.1|, gi|1226822759|ref|XP_021860568.1|, gi|1226822777|…	gi|1103911430|ref|XP_019057665.1|, gi|1103912343|ref|XP_019057798.1|, gi|1103916907|ref|XP_019058256.1|, gi|729303586|ref|XP_010527631.1|, gi|729307898|ref|XP_010529060.1|, gi|729321052|ref|XP_010533421.1|, gi|729322869|ref|XP_010533987.1|, gi|729436413|ref|XP_010520745.1|
OG0000028	gi|1149697383|ref|XP_020198838.1|, gi|1149699232|ref|XP_020152013.1|, gi|1149699234|ref|XP_020152016.1|, gi|1149704499|ref|XP_020177545.1|, gi|1149704501|ref|XP_020177553.1|, gi|1149704521|ref|XP_020177620.1|, gi|1149707168|ref|XP_020179692.1|, gi|1149707958|ref|XP_020180076.1|, gi|1149713397|ref|XP_020182735.1|, gi|1149716354|ref|XP_020184178.1|, gi|1149718734|ref|XP_020185362.1|, gi|1149723259|…	gi|1147544931|ref|XP_020080177.1|, gi|1147544933|ref|XP_020080179.1|, gi|1147545006|ref|XP_020080217.1|, gi|1147548686|ref|XP_020081949.1|, gi|1147550074|ref|XP_020082586.1|, gi|1147560166|ref|XP_020083625.1|, gi|1147561467|ref|XP_020084294.1|, gi|1147561469|ref|XP_020084295.1|, gi|1147561479|ref|XP_020084300.1|, gi|1147561751|ref|XP_020084429.1|, gi|1147561753|ref|XP_020084430.1|, gi|1147561755|…	gi|1150677507|ref|XP_020277165.1|, gi|1150738750|ref|XP_020243473.1|	gi|1371039430|ref|XP_024314066.1|, gi|1371072926|ref|XP_010236224.3|, gi|1371073239|ref|XP_014756039.2|, gi|1371074716|ref|XP_003572744.2|, gi|1371080057|ref|XP_010233689.2|, gi|1371080623|ref|XP_014755969.2|, gi|1371081125|ref|XP_003572922.3|, gi|1371095137|ref|XP_024311429.1|, gi|1371095139|ref|XP_024311430.1|, gi|357118394|ref|XP_003560940.1|, gi|357141133|ref|XP_003572099.1|, gi|357142887|ref…	gi|1150090163|ref|XP_020230764.1|, gi|1150097809|ref|XP_020234767.1|, gi|1150097813|ref|XP_020234769.1|, gi|1150110124|ref|XP_020202548.1|, gi|1150119264|ref|XP_020207453.1|, gi|1150159984|ref|XP_020222474.1|, gi|1150165349|ref|XP_020225379.1|, gi|1150165353|ref|XP_020225381.1|, gi|1150165355|ref|XP_020225382.1|, gi|1150165357|ref|XP_020225383.1|, gi|1150165359|ref|XP_020225384.1|, gi|1150165361|…	gi|1026004443|ref|XP_016554047.1|, gi|1026006709|ref|XP_016555154.1|, gi|1026006739|ref|XP_016555168.1|, gi|1026011644|ref|XP_016557479.1|, gi|1026023692|ref|XP_016558205.1|, gi|1026043582|ref|XP_016567975.1|, gi|1026058070|ref|XP_016573430.1|, gi|1026059780|ref|XP_016574368.1|, gi|1026065648|ref|XP_016577224.1|, gi|1026100680|ref|XP_016549451.1|	gi|1227896037|ref|XP_021892557.1|, gi|1227911918|ref|XP_021892269.1|, gi|1227921422|ref|XP_021896377.1|, gi|1227921424|ref|XP_021896378.1|	gi|502080195|ref|XP_004486489.1|, gi|502124664|ref|XP_004498620.1|, gi|502136069|ref|XP_004502549.1|, gi|828299154|ref|XP_012569142.1|, gi|828308063|ref|XP_004498444.2|	gi|659081948|ref|XP_008441592.1|, gi|659081950|ref|XP_008441593.1|, gi|659081954|ref|XP_008441595.1|, gi|659081957|ref|XP_008441596.1|, gi|659081959|ref|XP_008441597.1|, gi|659081963|ref|XP_008441599.1|, gi|659094515|ref|XP_008448103.1|, gi|659105222|ref|XP_008453036.1|, gi|659131271|ref|XP_008465598.1|	gi|1040813302|ref|XP_017228506.1|, gi|1040822694|ref|XP_017254134.1|, gi|1040825835|ref|XP_017220631.1|, gi|1040829974|ref|XP_017229526.1|, gi|1040831975|ref|XP_017230234.1|, gi|1040840092|ref|XP_017233373.1|, gi|1040840096|ref|XP_017233376.1|, gi|1040857223|ref|XP_017239572.1|, gi|1040865416|ref|XP_017243223.1|, gi|1040868603|ref|XP_017244819.1|, gi|1040869852|ref|XP_017245476.1|, gi|1040869854|…	gi|470113239|ref|XP_004292832.1|, gi|470114956|ref|XP_004293670.1|, gi|470118981|ref|XP_004295596.1|, gi|470119011|ref|XP_004295611.1|, gi|470140254|ref|XP_004305856.1|, gi|470140256|ref|XP_004305857.1|, gi|470144663|ref|XP_004307968.1|, gi|470147345|ref|XP_004309275.1|, gi|764553444|ref|XP_011460400.1|, gi|764555968|ref|XP_011460632.1|, gi|764555977|ref|XP_011460633.1|, gi|764555982|ref|XP_01146…	gi|1050576426|ref|XP_017609145.1|, gi|1050576428|ref|XP_017609146.1|, gi|1050576430|ref|XP_017609147.1|, gi|1050576438|ref|XP_017609153.1|, gi|1050585620|ref|XP_017614107.1|, gi|1050585624|ref|XP_017614109.1|, gi|1050585630|ref|XP_017614112.1|, gi|1050585632|ref|XP_017614114.1|, gi|1050586943|ref|XP_017614800.1|, gi|1050593148|ref|XP_017617980.1|, gi|1050593150|ref|XP_017617981.1|, gi|1050599011|…	gi|1228762028|ref|XP_022026129.1|, gi|1228768242|ref|XP_021972759.1|, gi|1228768244|ref|XP_021972767.1|, gi|1228789181|ref|XP_022029399.1|, gi|1228789183|ref|XP_022029400.1|, gi|1228789185|ref|XP_022029401.1|, gi|1228789194|ref|XP_022029403.1|, gi|1228789198|ref|XP_022029404.1|, gi|1228789311|ref|XP_022029442.1|, gi|1228793335|ref|XP_022031444.1|, gi|1228793347|ref|XP_022031450.1|, gi|1228795861|…	gi|1216924980|ref|XP_021667039.1|, gi|1216924984|ref|XP_021667418.1|, gi|1216924986|ref|XP_021667528.1|, gi|1216924996|ref|XP_021668977.1|, gi|1216925786|ref|XP_021651955.1|, gi|1216933849|ref|XP_021647287.1|, gi|1216933851|ref|XP_021647292.1|, gi|1216934980|ref|XP_021653694.1|, gi|1216935922|ref|XP_021658770.1|, gi|1216935924|ref|XP_021658781.1|, gi|1216935926|ref|XP_021658792.1|, gi|1216941612|…	gi|1340421567|ref|XP_023767268.1|, gi|1340421569|ref|XP_023767359.1|, gi|1340421577|ref|XP_023767904.1|, gi|1340421579|ref|XP_023767979.1|, gi|1340426216|ref|XP_023769300.1|, gi|1340426218|ref|XP_023769311.1|, gi|1340426220|ref|XP_023769320.1|, gi|1340434843|ref|XP_023744691.1|, gi|1340443484|ref|XP_023751815.1|, gi|1340443486|ref|XP_023751816.1|, gi|1340461827|ref|XP_023758104.1|, gi|1340461829|…	gi|1216229887|ref|XP_021603175.1|, gi|1216230035|ref|XP_021603260.1|, gi|1216230063|ref|XP_021603275.1|, gi|1216230180|ref|XP_021603340.1|, gi|1216234201|ref|XP_021619326.1|, gi|1216238343|ref|XP_021597328.1|, gi|1216240576|ref|XP_021603812.1|, gi|1216240580|ref|XP_021603814.1|, gi|1216240582|ref|XP_021603815.1|, gi|1216243187|ref|XP_021605163.1|, gi|1216243189|ref|XP_021605164.1|, gi|1216243276|…	gi|1379601256|ref|XP_013465771.2|, gi|1379605934|ref|XP_013466297.2|, gi|1379606123|ref|XP_013466304.2|, gi|1379607051|ref|XP_024631001.1|, gi|1379607053|ref|XP_024631002.1|, gi|1379607976|ref|XP_013466309.2|, gi|1379608058|ref|XP_024631262.1|, gi|1379619647|ref|XP_013461334.2|, gi|1379620584|ref|XP_013461337.2|, gi|1379620586|ref|XP_024634763.1|, gi|1379652205|ref|XP_024626338.1|, gi|357448675|r…	gi|1091629353|ref|XP_009387603.2|, gi|1091635279|ref|XP_009392063.2|, gi|1091635618|ref|XP_009411378.2|, gi|1091635827|ref|XP_009414132.2|, gi|1091656504|ref|XP_018675980.1|, gi|1091658325|ref|XP_009382620.2|, gi|1091691486|ref|XP_018680356.1|, gi|1091702446|ref|XP_009401089.2|, gi|1091702518|ref|XP_018681658.1|, gi|1091726724|ref|XP_009404604.2|, gi|1091741552|ref|XP_009411180.2|, gi|694996065|r…	gi|1025031408|ref|XP_016495053.1|, gi|1025045877|ref|XP_016446359.1|, gi|1025048452|ref|XP_016446992.1|, gi|1025048456|ref|XP_016446993.1|, gi|1025077634|ref|XP_016453695.1|, gi|1025085525|ref|XP_016455653.1|, gi|1025085531|ref|XP_016455654.1|, gi|1025085535|ref|XP_016455655.1|, gi|1025135905|ref|XP_016465540.1|, gi|1025151192|ref|XP_016472437.1|, gi|1025157425|ref|XP_016468638.1|, gi|1025197371|…	gi|1278994877|ref|XP_022858488.1|, gi|1278994881|ref|XP_022858490.1|, gi|1278995874|ref|XP_022859003.1|, gi|1278995876|ref|XP_022859004.1|, gi|1278995880|ref|XP_022859006.1|, gi|1279006625|ref|XP_022863735.1|, gi|1279006631|ref|XP_022863738.1|, gi|1279011467|ref|XP_022865361.1|, gi|1279011469|ref|XP_022865362.1|, gi|1279011477|ref|XP_022865366.1|, gi|1279011483|ref|XP_022865370.1|, gi|1279011485|…	gi|593328132|ref|XP_007137493.1|, gi|593328134|ref|XP_007137494.1|, gi|593328142|ref|XP_007137498.1|, gi|593332671|ref|XP_007139761.1|, gi|593332673|ref|XP_007139762.1|, gi|593332727|ref|XP_007139789.1|, gi|593687127|ref|XP_007144223.1|, gi|593693850|ref|XP_007147446.1|, gi|593694130|ref|XP_007147586.1|, gi|593694132|ref|XP_007147587.1|, gi|593694136|ref|XP_007147589.1|, gi|593694140|ref|XP_00714…	gi|1052180920|ref|XP_008791341.2|, gi|1052181173|ref|XP_017698630.1|, gi|1052181183|ref|XP_017698633.1|, gi|1052189485|ref|XP_017700089.1|, gi|1052189498|ref|XP_017700093.1|, gi|1052192419|ref|XP_017700606.1|, gi|1052202816|ref|XP_017702481.1|, gi|1052205606|ref|XP_017696261.1|, gi|1052205608|ref|XP_017696262.1|, gi|1052207763|ref|XP_008779714.2|, gi|672111044|ref|XP_008798624.1|, gi|672111048|re…	gi|1162513685|ref|XP_007225549.2|, gi|1162518811|ref|XP_020410448.1|, gi|1162518899|ref|XP_020410475.1|, gi|1162530424|ref|XP_020414364.1|, gi|1162530457|ref|XP_020414375.1|, gi|1162530788|ref|XP_020414491.1|, gi|1162531380|ref|XP_020414680.1|, gi|1162533447|ref|XP_020415393.1|, gi|1162533981|ref|XP_020415637.1|, gi|1162533983|ref|XP_020415638.1|, gi|1162533987|ref|XP_020415640.1|, gi|1162533989|…	gi|1000963761|ref|XP_015575354.1|, gi|1000963823|ref|XP_015575365.1|, gi|1000981756|ref|XP_015583659.1|, gi|1391284489|ref|XP_025013976.1|, gi|1391291865|ref|XP_025013309.1|, gi|1391297124|ref|XP_025012692.1|, gi|1391299502|ref|XP_015572172.2|, gi|1391301176|ref|XP_025012185.1|, gi|1391303296|ref|XP_025012003.1|, gi|1391303920|ref|XP_025012039.1|	gi|1173756939|ref|XP_020549291.1|, gi|1173766557|ref|XP_011078223.2|, gi|1173780316|ref|XP_020554137.1|, gi|1173783214|ref|XP_011099054.2|, gi|1173783232|ref|XP_020547790.1|, gi|1173783444|ref|XP_011069626.2|, gi|1173795679|ref|XP_020549880.1|, gi|1173795681|ref|XP_020549881.1|, gi|1173802617|ref|XP_020550544.1|, gi|1173816355|ref|XP_020551806.1|, gi|747046352|ref|XP_011099032.1|, gi|747048226|re…	gi|1256344619|ref|XP_022679793.1|, gi|1256502009|ref|XP_022681639.1|, gi|1256587810|ref|XP_022683106.1|, gi|1256607841|ref|XP_022683557.1|, gi|1256608659|ref|XP_022683728.1|, gi|1256611675|ref|XP_022684310.1|, gi|1256612264|ref|XP_022684420.1|, gi|1256632710|ref|XP_014661104.2|, gi|1256633080|ref|XP_022684898.1|, gi|1256642245|ref|XP_022685085.1|, gi|1256700626|ref|XP_004986359.2|, gi|514711015|r…	gi|1104629648|ref|XP_010323256.2|, gi|1104633666|ref|XP_019071082.1|, gi|1104636866|ref|XP_019071530.1|, gi|1444436301|ref|XP_010326122.3|, gi|460401629|ref|XP_004246320.1|, gi|723676455|ref|XP_010317039.1|, gi|723726944|ref|XP_010325784.1|, gi|723726947|ref|XP_010325785.1|, gi|723726950|ref|XP_004246830.2|, gi|723746306|ref|XP_004251441.2|	gi|1205922088|ref|XP_021317645.1|, gi|1205931013|ref|XP_021308100.1|, gi|1205931764|ref|XP_021308333.1|, gi|1205932114|ref|XP_021308442.1|, gi|1205932116|ref|XP_021308443.1|, gi|1205932168|ref|XP_021308457.1|, gi|1205935049|ref|XP_021309449.1|, gi|1205937371|ref|XP_021310182.1|, gi|1205940244|ref|XP_021311050.1|, gi|1205943940|ref|XP_021312268.1|, gi|1205950835|ref|XP_002454196.2|, gi|1205952736|…	gi|1063482022|ref|XP_017974271.1|, gi|1063482025|ref|XP_017974273.1|, gi|1063495234|ref|XP_007015316.2|, gi|1063522237|ref|XP_017981690.1|, gi|1063522239|ref|XP_007019259.2|, gi|1063522242|ref|XP_017981691.1|, gi|1063523334|ref|XP_017981899.1|	gi|1255132867|ref|XP_014495638.2|, gi|1255138486|ref|XP_022635654.1|, gi|1255146384|ref|XP_022637426.1|, gi|1255148580|ref|XP_022637938.1|, gi|1255168630|ref|XP_022642565.1|, gi|1255170465|ref|XP_022642974.1|, gi|950956379|ref|XP_014496838.1|, gi|950972659|ref|XP_014500573.1|, gi|950994600|ref|XP_014505176.1|, gi|951059026|ref|XP_014522313.1|, gi|951059032|ref|XP_014522314.1|	gi|1104518530|ref|XP_010655761.2|, gi|1104518612|ref|XP_019078038.1|, gi|1104518685|ref|XP_010655831.2|, gi|1104519054|ref|XP_019078084.1|, gi|1104519066|ref|XP_019078086.1|, gi|1104519070|ref|XP_019078088.1|, gi|1104519074|ref|XP_010655837.2|, gi|1104522663|ref|XP_019078325.1|, gi|1104667712|ref|XP_019081940.1|, gi|1104673368|ref|XP_002264514.3|, gi|1104673750|ref|XP_002284700.2|, gi|1104673754|…	gi|1162444207|ref|XP_020402179.1|, gi|1162453790|ref|XP_020403396.1|, gi|1162473535|ref|XP_020408558.1|, gi|212274325|ref|NP_001130344.1|, gi|226495085|ref|NP_001147058.1|, gi|226504980|ref|NP_001146706.1|, gi|226507536|ref|NP_001148133.1|, gi|293335095|ref|NP_001170728.1|, gi|670366602|ref|XP_008664720.1|, gi|670370493|ref|XP_008666480.1|, gi|670371504|ref|XP_008667030.1|, gi|670375262|ref|XP_00…	gi|1190945069|ref|XP_020866123.1|, gi|1190946870|ref|XP_020866829.1|, gi|1190947818|ref|XP_020867226.1|, gi|1190947820|ref|XP_020867227.1|, gi|1190947822|ref|XP_020867228.1|, gi|1190947826|ref|XP_020867230.1|, gi|1190948705|ref|XP_020867599.1|, gi|1190953030|ref|XP_020869364.1|, gi|1190953284|ref|XP_020869469.1|, gi|1190953286|ref|XP_020869470.1|, gi|1190953290|ref|XP_020869472.1|, gi|1190953293|…	gi|1063678342|ref|NP_001319018.1|, gi|1063678815|ref|NP_173067.2|, gi|145350358|ref|NP_194840.3|, gi|15218167|ref|NP_173544.1|, gi|15218170|ref|NP_173546.1|, gi|15218171|ref|NP_173547.1|, gi|15218959|ref|NP_173549.1|, gi|15219130|ref|NP_173062.1|, gi|15219132|ref|NP_173063.1|, gi|15219134|ref|NP_173064.1|, gi|15219181|ref|NP_173076.1|, gi|15219445|ref|NP_178085.1|, gi|15219447|ref|NP_178086.1|, g…	gi|1108881549|ref|XP_010669180.2|, gi|1108892408|ref|XP_019103869.1|, gi|1108899790|ref|XP_019104174.1|, gi|1108906861|ref|XP_019104421.1|, gi|1108907023|ref|XP_019104428.1|, gi|1108907136|ref|XP_019104435.1|, gi|1108907147|ref|XP_019104436.1|, gi|1108909995|ref|XP_010674685.2|, gi|1108915897|ref|XP_019104792.1|, gi|1108929428|ref|XP_019105396.1|, gi|1108929433|ref|XP_019105397.1|, gi|1108930391|…	gi|1079365938|ref|XP_018511205.1|, gi|1079437252|ref|XP_018509963.1|, gi|1079437254|ref|XP_018509964.1|, gi|685257676|ref|XP_009127255.1|, gi|685287400|ref|XP_009134636.1|, gi|685317856|ref|XP_009149421.1|, gi|685318397|ref|XP_009149598.1|, gi|685318399|ref|XP_009149599.1|, gi|685318402|ref|XP_009149600.1|, gi|685319234|ref|XP_009149899.1|, gi|685330764|ref|XP_009103301.1|, gi|685330767|ref|XP_00…	gi|1338503382|ref|XP_023645700.1|, gi|1338504864|ref|XP_023646024.1|, gi|1338505230|ref|XP_023632570.1|, gi|1338511123|ref|XP_006301027.2|, gi|1338521455|ref|XP_006297043.2|, gi|565440445|ref|XP_006282852.1|, gi|565441557|ref|XP_006283212.1|, gi|565486233|ref|XP_006300756.1|, gi|565491044|ref|XP_006303161.1|, gi|565492108|ref|XP_006303693.1|, gi|565492550|ref|XP_006303914.1|, gi|565493740|ref|XP_…	gi|1350288582|ref|XP_024010631.1|, gi|1350305971|ref|XP_024007867.1|, gi|1350306838|ref|XP_006416157.2|, gi|1350307946|ref|XP_024008165.1|, gi|1350308256|ref|XP_024008190.1|, gi|1350310386|ref|XP_024008403.1|, gi|1350311570|ref|XP_006416321.2|, gi|1350313318|ref|XP_024008737.1|, gi|567119437|ref|XP_006389860.1|, gi|567149287|ref|XP_006416323.1|	gi|1117436466|ref|XP_019418697.1|, gi|1117436468|ref|XP_019418698.1|, gi|1117465191|ref|XP_019425178.1|	gi|1102736082|ref|XP_019052641.1|, gi|1102762935|ref|XP_019053221.1|, gi|1102762937|ref|XP_019053222.1|, gi|1102773194|ref|XP_019054404.1|, gi|1102780238|ref|XP_019055222.1|, gi|1102780252|ref|XP_019055226.1|, gi|1102780254|ref|XP_019055227.1|, gi|1102780256|ref|XP_019055228.1|, gi|1102780258|ref|XP_010273350.2|, gi|1102780261|ref|XP_019055230.1|, gi|1102784545|ref|XP_019055732.1|, gi|1102784549|…	gi|1226782014|ref|XP_021863634.1|, gi|1226782016|ref|XP_021863643.1|, gi|1226782653|ref|XP_021866476.1|, gi|1226790955|ref|XP_021844801.1|, gi|1226792570|ref|XP_021845564.1|, gi|1226800581|ref|XP_021849575.1|, gi|1226800583|ref|XP_021849576.1|, gi|1226800585|ref|XP_021849577.1|, gi|1226800589|ref|XP_021849579.1|, gi|1226808906|ref|XP_021853734.1|, gi|1226808920|ref|XP_021853741.1|, gi|1226808938|…	gi|1103929513|ref|XP_019056293.1|, gi|729293857|ref|XP_010534471.1|, gi|729316851|ref|XP_010532062.1|, gi|729316854|ref|XP_010532063.1|, gi|729320945|ref|XP_010533386.1|, gi|729322860|ref|XP_010533984.1|, gi|729337891|ref|XP_010539015.1|, gi|729338282|ref|XP_010539154.1|, gi|729339495|ref|XP_010539563.1|, gi|729360660|ref|XP_010545975.1|, gi|729429791|ref|XP_010519179.1|, gi|729431251|ref|XP_0105…
OG0000029	gi|1149696975|ref|XP_020196887.1|, gi|1149697169|ref|XP_020197853.1|, gi|1149698360|ref|XP_020147937.1|, gi|1149698645|ref|XP_020149348.1|, gi|1149700707|ref|XP_020159263.1|, gi|1149703077|ref|XP_020170558.1|, gi|1149703342|ref|XP_020171852.1|, gi|1149703724|ref|XP_020173660.1|, gi|1149704087|ref|XP_020175551.1|, gi|1149704615|ref|XP_020178185.1|, gi|1149709726|ref|XP_020180942.1|, gi|1149711392|…	gi|1147545039|ref|XP_020080236.1|, gi|1147545103|ref|XP_020080268.1|, gi|1147545110|ref|XP_020080272.1|, gi|1147545496|ref|XP_020080435.1|, gi|1147547170|ref|XP_020081223.1|, gi|1147547435|ref|XP_020081345.1|, gi|1147548566|ref|XP_020081884.1|, gi|1147550205|ref|XP_020082646.1|, gi|1147550959|ref|XP_020102057.1|, gi|1147561006|ref|XP_020084059.1|, gi|1147564226|ref|XP_020085718.1|, gi|1147566236|…	gi|1150669284|ref|XP_020249986.1|, gi|1150670572|ref|XP_020250642.1|, gi|1150670961|ref|XP_020250831.1|, gi|1150673353|ref|XP_020253751.1|, gi|1150673600|ref|XP_020255283.1|, gi|1150673926|ref|XP_020257945.1|, gi|1150674303|ref|XP_020260549.1|, gi|1150674980|ref|XP_020265952.1|, gi|1150675030|ref|XP_020266187.1|, gi|1150675094|ref|XP_020266484.1|, gi|1150681099|ref|XP_020251745.1|, gi|1150682525|…	gi|1371039044|ref|XP_024312946.1|, gi|1371042946|ref|XP_024311411.1|, gi|1371062131|ref|XP_024314507.1|, gi|1371062406|ref|XP_024314612.1|, gi|1371077078|ref|XP_003572862.3|, gi|1371089545|ref|XP_024310333.1|, gi|1371095220|ref|XP_024311446.1|, gi|1371095379|ref|XP_024311476.1|, gi|721611823|ref|XP_010237908.1|, gi|721650089|ref|XP_010233281.1|, gi|960471743|ref|XP_014755223.1|, gi|960485287|ref|…	gi|1150087908|ref|XP_020229598.1|, gi|1150088389|ref|XP_020229848.1|, gi|1150090791|ref|XP_020231083.1|, gi|1150092199|ref|XP_020231796.1|, gi|1150092601|ref|XP_020232007.1|, gi|1150094717|ref|XP_020233106.1|, gi|1150095824|ref|XP_020233679.1|, gi|1150096072|ref|XP_020233817.1|, gi|1150097779|ref|XP_020234750.1|, gi|1150100305|ref|XP_020236127.1|, gi|1150100559|ref|XP_020236263.1|, gi|1150103498|…	gi|1026004050|ref|XP_016553856.1|, gi|1026042306|ref|XP_016567358.1|, gi|1026043570|ref|XP_016567972.1|, gi|1026058998|ref|XP_016573899.1|, gi|1026065147|ref|XP_016577019.1|, gi|1026068727|ref|XP_016578772.1|, gi|1026068729|ref|XP_016578773.1|, gi|1026082604|ref|XP_016540568.1|, gi|1026088866|ref|XP_016543545.1|, gi|1026094413|ref|XP_016546396.1|	gi|1227907447|ref|XP_021889976.1|	gi|502092874|ref|XP_004489809.1|, gi|502093961|ref|XP_004490105.1|, gi|502094489|ref|XP_004490229.1|, gi|502120024|ref|XP_004496822.1|, gi|502128542|ref|XP_004499997.1|, gi|502128871|ref|XP_004500108.1|, gi|502130240|ref|XP_004500580.1|, gi|502143920|ref|XP_004505516.1|, gi|502156272|ref|XP_004510391.1|, gi|502183073|ref|XP_004517055.1|, gi|502183192|ref|XP_004517083.1|, gi|828291493|ref|XP_01257…	gi|1035392356|ref|XP_016903709.1|, gi|1035407200|ref|XP_016900888.1|, gi|1035414142|ref|XP_016901939.1|, gi|1035414173|ref|XP_016901944.1|, gi|1035417771|ref|XP_016902435.1|, gi|1035418888|ref|XP_016902570.1|, gi|1035420169|ref|XP_016902734.1|, gi|1035426549|ref|XP_008466978.2|, gi|1035426646|ref|XP_016903693.1|, gi|659072236|ref|XP_008464216.1|, gi|659086621|ref|XP_008444031.1|, gi|659096634|ref…	gi|1040811173|ref|XP_017227510.1|, gi|1040820148|ref|XP_017242281.1|, gi|1040820685|ref|XP_017244115.1|, gi|1040821003|ref|XP_017245626.1|, gi|1040821472|ref|XP_017248603.1|, gi|1040822275|ref|XP_017252424.1|, gi|1040839466|ref|XP_017233015.1|, gi|1040839554|ref|XP_017233068.1|, gi|1040839702|ref|XP_017233157.1|, gi|1040839860|ref|XP_017233251.1|, gi|1040841852|ref|XP_017234286.1|, gi|1040864263|…	gi|470111066|ref|XP_004291774.1|, gi|470135707|ref|XP_004303651.1|, gi|764617689|ref|XP_011468168.1|	gi|1050552384|ref|XP_017620793.1|, gi|1050552447|ref|XP_017620537.1|, gi|1050552859|ref|XP_017621007.1|, gi|1050553259|ref|XP_017620584.1|, gi|1050553422|ref|XP_017621262.1|, gi|1050554401|ref|XP_017620657.1|, gi|1050555426|ref|XP_017624874.1|, gi|1050558315|ref|XP_017631970.1|, gi|1050558525|ref|XP_017633505.1|, gi|1050558701|ref|XP_017634959.1|, gi|1050558703|ref|XP_017634970.1|, gi|1050558837|…	gi|1228763555|ref|XP_022020160.1|, gi|1228763961|ref|XP_022028264.1|, gi|1228774185|ref|XP_021999005.1|, gi|1228791129|ref|XP_022030223.1|, gi|1228792935|ref|XP_022031223.1|, gi|1228794761|ref|XP_022032240.1|, gi|1228795143|ref|XP_022032452.1|, gi|1228815107|ref|XP_022040017.1|, gi|1228817123|ref|XP_022041171.1|, gi|1228818884|ref|XP_022042180.1|, gi|1228833003|ref|XP_021974473.1|, gi|1228842856|…	gi|1216939456|ref|XP_021665826.1|, gi|1216939483|ref|XP_021665842.1|, gi|1216941131|ref|XP_021666706.1|, gi|1216941135|ref|XP_021666708.1|, gi|1216941137|ref|XP_021666709.1|, gi|1216943422|ref|XP_021667855.1|, gi|1216946200|ref|XP_021669312.1|, gi|1216952445|ref|XP_021672538.1|, gi|1216953517|ref|XP_021673112.1|, gi|1216957124|ref|XP_021674991.1|, gi|1216972944|ref|XP_021683197.1|, gi|1216981619|…	gi|1340439678|ref|XP_023746981.1|	gi|1216229217|ref|XP_021602816.1|, gi|1216231214|ref|XP_021603780.1|, gi|1216231216|ref|XP_021603789.1|, gi|1216237611|ref|XP_021593142.1|, gi|1216240574|ref|XP_021603811.1|, gi|1216240628|ref|XP_021603842.1|, gi|1216240660|ref|XP_021603859.1|, gi|1216240662|ref|XP_021603860.1|, gi|1216240668|ref|XP_021603864.1|, gi|1216241051|ref|XP_021604068.1|, gi|1216246661|ref|XP_021606929.1|, gi|1216247932|…	gi|1379614162|ref|XP_024632912.1|, gi|1379620821|ref|XP_024634863.1|, gi|1379622054|ref|XP_024635226.1|		gi|1025017779|ref|XP_016441907.1|, gi|1025027558|ref|XP_016455320.1|, gi|1025028152|ref|XP_016456124.1|, gi|1025033212|ref|XP_016443224.1|, gi|1025040920|ref|XP_016445125.1|, gi|1025043347|ref|XP_016445727.1|, gi|1025044876|ref|XP_016446110.1|, gi|1025046262|ref|XP_016446460.1|, gi|1025048708|ref|XP_016447056.1|, gi|1025067437|ref|XP_016451166.1|, gi|1025070553|ref|XP_016451934.1|, gi|1025073873|…	gi|1279076313|ref|XP_022842153.1|, gi|1279086952|ref|XP_022848006.1|, gi|1279092094|ref|XP_022848364.1|, gi|1279107078|ref|XP_022877752.1|	gi|593262800|ref|XP_007133579.1|, gi|593265312|ref|XP_007134834.1|, gi|593330059|ref|XP_007138456.1|, gi|593334383|ref|XP_007139993.1|, gi|593489461|ref|XP_007141598.1|, gi|593551238|ref|XP_007142397.1|, gi|593686760|ref|XP_007144051.1|, gi|593686959|ref|XP_007144148.1|, gi|593687105|ref|XP_007144212.1|, gi|593691143|ref|XP_007146141.1|, gi|593691145|ref|XP_007146142.1|, gi|593691617|ref|XP_00714…	gi|672172509|ref|XP_008806348.1|	gi|1162526759|ref|XP_020413173.1|, gi|1162531603|ref|XP_007215268.2|, gi|1162534523|ref|XP_020415836.1|, gi|1162554925|ref|XP_020418645.1|	gi|1000938298|ref|XP_015583655.1|, gi|1000963604|ref|XP_015575439.1|	gi|1173753372|ref|XP_020546949.1|, gi|1173753418|ref|XP_020546963.1|, gi|1173757490|ref|XP_020550547.1|, gi|1173783006|ref|XP_011070141.2|, gi|1173785250|ref|XP_020548129.1|, gi|1173785271|ref|XP_020548137.1|, gi|1173790397|ref|XP_020549098.1|, gi|1173795646|ref|XP_020549872.1|, gi|1173806550|ref|XP_020550913.1|, gi|1173814149|ref|XP_020551578.1|, gi|1173825196|ref|XP_020552645.1|, gi|747041057|r…	gi|1256247983|ref|XP_022680294.1|, gi|1256287070|ref|XP_022683873.1|, gi|1256343007|ref|XP_022679778.1|, gi|1256443945|ref|XP_022680983.1|, gi|1256457242|ref|XP_022681194.1|, gi|1256546297|ref|XP_022682408.1|, gi|1256601124|ref|XP_022683344.1|, gi|1256607567|ref|XP_022683461.1|, gi|1256666849|ref|XP_022685413.1|, gi|1256766329|ref|XP_022679313.1|, gi|514733982|ref|XP_004957807.1|, gi|514739111|re…	gi|1104537754|ref|XP_019067790.1|, gi|1104612502|ref|XP_019068294.1|, gi|1104618505|ref|XP_019069006.1|, gi|1104630775|ref|XP_019070710.1|, gi|1104636802|ref|XP_019071502.1|, gi|1104641976|ref|XP_019066865.1|, gi|1104642318|ref|XP_019066949.1|, gi|1104642324|ref|XP_019066952.1|, gi|1444412308|ref|XP_025885724.1|, gi|1444415053|ref|XP_025886091.1|, gi|1444418185|ref|XP_025886534.1|, gi|1444419988|…	gi|1205919440|ref|XP_021309082.1|, gi|1205921551|ref|XP_021315899.1|, gi|1205922718|ref|XP_021319726.1|, gi|1205922720|ref|XP_021319734.1|, gi|1205926281|ref|XP_002463657.2|, gi|1205929304|ref|XP_021307594.1|, gi|1205930684|ref|XP_021308003.1|, gi|1205934028|ref|XP_021309071.1|, gi|1205934292|ref|XP_021309192.1|, gi|1205934312|ref|XP_021309200.1|, gi|1205934593|ref|XP_021309307.1|, gi|1205939499|…	gi|1063464168|ref|XP_017985476.1|	gi|1255148494|ref|XP_022637904.1|, gi|1255168165|ref|XP_022642448.1|, gi|950928686|ref|XP_014498942.1|, gi|950929062|ref|XP_014500510.1|, gi|950967922|ref|XP_014499425.1|, gi|950968179|ref|XP_014499489.1|, gi|950984465|ref|XP_014503079.1|, gi|950984678|ref|XP_014503143.1|, gi|951017562|ref|XP_014511455.1|, gi|951018303|ref|XP_014511747.1|, gi|951031980|ref|XP_014515288.1|, gi|951036947|ref|XP_014…	gi|1104500180|ref|XP_019073795.1|, gi|1104503218|ref|XP_019074337.1|, gi|1104509036|ref|XP_019073613.1|, gi|1104524625|ref|XP_019078466.1|, gi|1104553595|ref|XP_019079592.1|, gi|1104594687|ref|XP_019080351.1|, gi|1104594693|ref|XP_019080352.1|, gi|1104594698|ref|XP_019080353.1|, gi|1104595061|ref|XP_019080373.1|, gi|1105491795|ref|XP_019076007.1|, gi|1105494445|ref|XP_019076496.1|, gi|1105494447|…	gi|1162441185|ref|XP_020397248.1|, gi|1162441557|ref|XP_020398195.1|, gi|1162441575|ref|XP_020398227.1|, gi|1162442081|ref|XP_020399849.1|, gi|1162449102|ref|XP_020400893.1|, gi|1162449182|ref|XP_020400935.1|, gi|1162451973|ref|XP_020401720.1|, gi|1162453831|ref|XP_020403405.1|, gi|1162456506|ref|XP_020404079.1|, gi|1162457113|ref|XP_020404219.1|, gi|1162457722|ref|XP_020404351.1|, gi|1162457753|…	gi|1190946856|ref|XP_020866824.1|, gi|1190969510|ref|XP_020888180.1|, gi|1190977510|ref|XP_020884417.1|	gi|1063684407|ref|NP_001321625.1|, gi|18400697|ref|NP_565582.1|, gi|22325485|ref|NP_671779.1|	gi|1108915205|ref|XP_019104746.1|, gi|1108916662|ref|XP_019104853.1|, gi|1108953216|ref|XP_010684447.2|, gi|1108973395|ref|XP_019107148.1|, gi|731313162|ref|XP_010678554.1|, gi|731318645|ref|XP_010669837.1|, gi|731322527|ref|XP_010671941.1|, gi|731327011|ref|XP_010674307.1|, gi|731333584|ref|XP_010677809.1|, gi|731335420|ref|XP_010678719.1|, gi|731341313|ref|XP_010681841.1|, gi|731351948|ref|XP_0…	gi|685290389|ref|XP_009136156.1|, gi|685299727|ref|XP_009140610.1|, gi|685317371|ref|XP_009149247.1|	gi|1338502201|ref|XP_023645428.1|, gi|1338519079|ref|XP_023641785.1|, gi|565472506|ref|XP_006294055.1|	gi|1350249273|ref|XP_024014210.1|, gi|567150477|ref|XP_006416655.1|, gi|567157743|ref|XP_006418536.1|	gi|1117299101|ref|XP_019433550.1|, gi|1117299238|ref|XP_019433587.1|, gi|1117310089|ref|XP_019434841.1|, gi|1117310557|ref|XP_019434985.1|, gi|1117314879|ref|XP_019430208.1|, gi|1117319545|ref|XP_019430582.1|, gi|1117323486|ref|XP_019431225.1|, gi|1117323742|ref|XP_019431301.1|, gi|1117323746|ref|XP_019431302.1|, gi|1117325655|ref|XP_019431840.1|, gi|1117329430|ref|XP_019432591.1|, gi|1117333451|…	gi|1102727752|ref|XP_019052714.1|, gi|720097801|ref|XP_010247435.1|	gi|1226785561|ref|XP_021842015.1|, gi|1226803917|ref|XP_021851274.1|, gi|1226807823|ref|XP_021853200.1|, gi|1226811309|ref|XP_021854921.1|, gi|1226813966|ref|XP_021856224.1|, gi|1226814108|ref|XP_021856296.1|, gi|1226817927|ref|XP_021858202.1|, gi|1226825571|ref|XP_021861957.1|, gi|1226831858|ref|XP_021865095.1|, gi|1226831860|ref|XP_021865096.1|, gi|1226833082|ref|XP_021865650.1|, gi|1226839224|…	gi|729319608|ref|XP_010532985.1|, gi|729394741|ref|XP_010552825.1|, gi|729431027|ref|XP_010519612.1|
OG0000030	gi|1149815256|ref|XP_020166534.1|	gi|1147549866|ref|XP_020082483.1|, gi|1147564886|ref|XP_020086042.1|, gi|1147568016|ref|XP_020087596.1|, gi|1147619338|ref|XP_020113715.1|, gi|1147620794|ref|XP_020114464.1|		gi|721636954|ref|XP_010231224.1|, gi|721645482|ref|XP_010232472.1|	gi|1150089713|ref|XP_020230531.1|, gi|1150090935|ref|XP_020231159.1|, gi|1150091453|ref|XP_020231412.1|, gi|1150091478|ref|XP_020231425.1|, gi|1150091480|ref|XP_020231426.1|, gi|1150092412|ref|XP_020231911.1|, gi|1150097701|ref|XP_020234707.1|, gi|1150100982|ref|XP_020236493.1|, gi|1150101350|ref|XP_020236697.1|, gi|1150101608|ref|XP_020236840.1|, gi|1150102833|ref|XP_020237491.1|, gi|1150102841|…	gi|1026005482|ref|XP_016554559.1|, gi|1026006983|ref|XP_016555275.1|, gi|1026006997|ref|XP_016555282.1|, gi|1026006999|ref|XP_016555283.1|, gi|1026007200|ref|XP_016555383.1|, gi|1026014259|ref|XP_016569332.1|, gi|1026051739|ref|XP_016570313.1|, gi|1026052057|ref|XP_016570472.1|, gi|1026055065|ref|XP_016572065.1|, gi|1026057719|ref|XP_016573258.1|, gi|1026057741|ref|XP_016573270.1|, gi|1026057749|…	gi|1227909051|ref|XP_021890796.1|, gi|1227918373|ref|XP_021894961.1|, gi|1227918489|ref|XP_021894987.1|, gi|1227940999|ref|XP_021906424.1|, gi|1227941001|ref|XP_021906425.1|, gi|1227941284|ref|XP_021906579.1|	gi|502077722|ref|XP_004485726.1|, gi|502124790|ref|XP_004498673.1|, gi|502127140|ref|XP_004499578.1|, gi|502127636|ref|XP_004499781.1|, gi|502158092|ref|XP_004511027.1|, gi|502163726|ref|XP_004512929.1|, gi|502175755|ref|XP_004515735.1|, gi|502179928|ref|XP_004516528.1|, gi|502184186|ref|XP_004517302.1|, gi|828287071|ref|XP_012567551.1|, gi|828287155|ref|XP_012568023.1|, gi|828287160|ref|XP_01256…		gi|1040846063|ref|XP_017235191.1|	gi|470113745|ref|XP_004293081.1|, gi|470124690|ref|XP_004298343.1|, gi|470145170|ref|XP_004308215.1|, gi|470145964|ref|XP_004308601.1|, gi|764505776|ref|XP_011460715.1|, gi|764574783|ref|XP_004297229.2|, gi|764603706|ref|XP_004303061.2|, gi|764603721|ref|XP_004303062.2|, gi|764603970|ref|XP_011466842.1|, gi|764612061|ref|XP_011467655.1|, gi|764612074|ref|XP_004305880.2|, gi|764622694|ref|XP_01146…	gi|1050553021|ref|XP_017621090.1|, gi|1050554145|ref|XP_017621569.1|, gi|1050554275|ref|XP_017621623.1|, gi|1050554321|ref|XP_017621644.1|, gi|1050564550|ref|XP_017602767.1|, gi|1050564830|ref|XP_017602912.1|, gi|1050565138|ref|XP_017603081.1|, gi|1050565447|ref|XP_017603249.1|, gi|1050566141|ref|XP_017603614.1|, gi|1050567039|ref|XP_017604091.1|, gi|1050567361|ref|XP_017604283.1|, gi|1050567691|…	gi|1228761795|ref|XP_022026036.1|, gi|1228761797|ref|XP_022026037.1|, gi|1228761903|ref|XP_022026082.1|, gi|1228763493|ref|XP_022016614.1|, gi|1228776357|ref|XP_022009610.1|, gi|1228776370|ref|XP_022009671.1|, gi|1228781660|ref|XP_022026523.1|, gi|1228781666|ref|XP_022026527.1|, gi|1228781668|ref|XP_022026528.1|, gi|1228785443|ref|XP_022027908.1|, gi|1228788441|ref|XP_022029075.1|, gi|1228794235|…	gi|1216926393|ref|XP_021666364.1|, gi|1216926401|ref|XP_021666401.1|, gi|1216926419|ref|XP_021666475.1|, gi|1216926506|ref|XP_021666914.1|, gi|1216928118|ref|XP_021675001.1|, gi|1216928154|ref|XP_021675171.1|, gi|1216928500|ref|XP_021676944.1|, gi|1216932803|ref|XP_021641342.1|, gi|1216933030|ref|XP_021642608.1|, gi|1216941039|ref|XP_021666658.1|, gi|1216950002|ref|XP_021671247.1|, gi|1216956623|…	gi|1340425780|ref|XP_023767087.1|, gi|1340425915|ref|XP_023767685.1|, gi|1340425923|ref|XP_023767770.1|, gi|1340426208|ref|XP_023769261.1|, gi|1340431829|ref|XP_023749851.1|, gi|1340436210|ref|XP_023745343.1|, gi|1340436934|ref|XP_023745700.1|, gi|1340446254|ref|XP_023753175.1|, gi|1340470701|ref|XP_023762371.1|, gi|1340470705|ref|XP_023762373.1|, gi|1340470707|ref|XP_023762374.1|, gi|1340470711|…	gi|1216228507|ref|XP_021602434.1|, gi|1216228509|ref|XP_021602436.1|, gi|1216228511|ref|XP_021602437.1|, gi|1216229336|ref|XP_021602884.1|, gi|1216229675|ref|XP_021603062.1|, gi|1216229677|ref|XP_021603064.1|, gi|1216229854|ref|XP_021603158.1|, gi|1216229959|ref|XP_021603215.1|, gi|1216238876|ref|XP_021600015.1|, gi|1216253509|ref|XP_021610609.1|, gi|1216261104|ref|XP_021614586.1|, gi|1216267002|…	gi|1379594253|ref|XP_024630654.1|, gi|1379594261|ref|XP_024630659.1|, gi|1379595486|ref|XP_024630278.1|, gi|1379595883|ref|XP_024630150.1|, gi|1379596240|ref|XP_024630029.1|, gi|1379604589|ref|XP_024625802.1|, gi|1379606042|ref|XP_003588529.2|, gi|1379606209|ref|XP_024630489.1|, gi|1379610843|ref|XP_003595159.2|, gi|1379611672|ref|XP_024632158.1|, gi|1379613762|ref|XP_024632733.1|, gi|1379613764|…	gi|1091623318|ref|XP_009385367.2|, gi|1091630692|ref|XP_009388123.2|, gi|1091631375|ref|XP_009388375.2|, gi|1091674834|ref|XP_018678251.1|, gi|695036331|ref|XP_009405617.1|, gi|695038603|ref|XP_009406818.1|, gi|695045303|ref|XP_009410438.1|, gi|695052343|ref|XP_009414224.1|, gi|695068830|ref|XP_009381371.1|, gi|695081675|ref|XP_009388371.1|	gi|1025035582|ref|XP_016443794.1|, gi|1025056363|ref|XP_016463762.1|, gi|1025069002|ref|XP_016451560.1|, gi|1025161249|ref|XP_016469278.1|, gi|1025176798|ref|XP_016471836.1|, gi|1025180706|ref|XP_016472733.1|, gi|1025193288|ref|XP_016475681.1|, gi|1025193292|ref|XP_016475682.1|, gi|1025193296|ref|XP_016475684.1|, gi|1025196587|ref|XP_016475959.1|, gi|1025205657|ref|XP_016478247.1|, gi|1025207230|…	gi|1279009958|ref|XP_022853066.1|, gi|1279027007|ref|XP_022872725.1|, gi|1279054608|ref|XP_022889154.1|, gi|1279069159|ref|XP_022896600.1|, gi|1279072878|ref|XP_022898583.1|, gi|1279072895|ref|XP_022898590.1|, gi|1279072986|ref|XP_022898638.1|, gi|1279079908|ref|XP_022844052.1|, gi|1279079918|ref|XP_022844056.1|, gi|1279079942|ref|XP_022844069.1|, gi|1279079962|ref|XP_022844080.1|, gi|1279096766|…	gi|593261834|ref|XP_007133096.1|, gi|593262810|ref|XP_007133584.1|, gi|593262812|ref|XP_007133585.1|, gi|593262814|ref|XP_007133586.1|, gi|593262816|ref|XP_007133587.1|, gi|593262820|ref|XP_007133589.1|, gi|593262826|ref|XP_007133592.1|, gi|593262828|ref|XP_007133593.1|, gi|593262832|ref|XP_007133595.1|, gi|593262834|ref|XP_007133596.1|, gi|593262836|ref|XP_007133597.1|, gi|593262842|ref|XP_00713…	gi|1052178167|ref|XP_017698053.1|, gi|1052178249|ref|XP_017698069.1|, gi|1052197238|ref|XP_017701473.1|, gi|672112993|ref|XP_008808655.1|, gi|672170588|ref|XP_008805355.1|	gi|1162510315|ref|XP_020409547.1|, gi|1162523010|ref|XP_020411788.1|, gi|1162523087|ref|XP_020411810.1|, gi|1162523095|ref|XP_020411814.1|, gi|1162523118|ref|XP_020411825.1|, gi|1162523161|ref|XP_020411846.1|, gi|1162523165|ref|XP_020411848.1|, gi|1162523177|ref|XP_020411854.1|, gi|1162523502|ref|XP_020411947.1|, gi|1162523516|ref|XP_020411952.1|, gi|1162523528|ref|XP_020411957.1|, gi|1162523530|…	gi|1000942577|ref|XP_002531421.2|, gi|1000945940|ref|XP_015581091.1|, gi|1000946462|ref|XP_015580897.1|, gi|1000948901|ref|XP_015580122.1|, gi|1000950918|ref|XP_002526779.2|, gi|1000953333|ref|XP_015578575.1|, gi|1000979578|ref|XP_015570754.1|, gi|1391270381|ref|XP_002535616.2|, gi|1391276930|ref|XP_025014948.1|, gi|1391278839|ref|XP_025014692.1|, gi|1391293087|ref|XP_025013150.1|, gi|1391295769|…	gi|1173756678|ref|XP_020548823.1|, gi|1173757499|ref|XP_020550593.1|	gi|514748588|ref|XP_004961655.1|, gi|514783266|ref|XP_004970300.1|	gi|1444412017|ref|XP_025885692.1|, gi|1444432142|ref|XP_025888307.1|, gi|1444439770|ref|XP_025883853.1|, gi|1444440989|ref|XP_025884019.1|, gi|1444441044|ref|XP_025884029.1|, gi|460411673|ref|XP_004251230.1|	gi|1205982793|ref|XP_002439996.2|, gi|242059023|ref|XP_002458657.1|	gi|1063457200|ref|XP_017985213.1|, gi|1063459888|ref|XP_017974090.1|, gi|1063459890|ref|XP_017974098.1|, gi|1063459892|ref|XP_017974100.1|, gi|1063460311|ref|XP_017975180.1|, gi|1063460947|ref|XP_017977142.1|, gi|1063460951|ref|XP_017977155.1|, gi|1063460953|ref|XP_017977163.1|, gi|1063475931|ref|XP_017972648.1|, gi|1063478179|ref|XP_017973264.1|, gi|1063481846|ref|XP_017974235.1|, gi|1063482839|…	gi|1255109191|ref|XP_022632284.1|, gi|1255112951|ref|XP_022633156.1|, gi|1255115711|ref|XP_022633810.1|, gi|1255115969|ref|XP_022633859.1|, gi|1255116031|ref|XP_022633873.1|, gi|1255117158|ref|XP_022641129.1|, gi|1255117160|ref|XP_022641228.1|, gi|1255118045|ref|XP_022637180.1|, gi|1255118051|ref|XP_022637195.1|, gi|1255118062|ref|XP_022637226.1|, gi|1255119952|ref|XP_022640992.1|, gi|1255120196|…	gi|1104496973|ref|XP_019073081.1|, gi|1104497113|ref|XP_019073093.1|, gi|1104497692|ref|XP_019073356.1|, gi|1104497695|ref|XP_019073357.1|, gi|1104497844|ref|XP_019073256.1|, gi|1104497933|ref|XP_019073264.1|, gi|1104497960|ref|XP_019073271.1|, gi|1104497963|ref|XP_019073272.1|, gi|1104497994|ref|XP_019073275.1|, gi|1104498091|ref|XP_019073306.1|, gi|1104498170|ref|XP_019073330.1|, gi|1104498237|…	gi|1162484023|ref|XP_020395193.1|	gi|1190972707|ref|XP_020889446.1|, gi|297834328|ref|XP_002885046.1|	gi|1063711505|ref|NP_001319549.1|, gi|15231860|ref|NP_188064.1|	gi|1108867970|ref|XP_010668363.2|, gi|1108886015|ref|XP_019103561.1|, gi|1108886170|ref|XP_019103568.1|, gi|1108886428|ref|XP_019103580.1|, gi|1108886457|ref|XP_019103582.1|, gi|1108886634|ref|XP_019103593.1|, gi|1108887755|ref|XP_010666884.2|, gi|1108889069|ref|XP_010670514.2|, gi|1108889121|ref|XP_019103747.1|, gi|1108901063|ref|XP_019104212.1|, gi|1108910846|ref|XP_019104579.1|, gi|731319448|r…	gi|685311570|ref|XP_009146350.1|, gi|685311574|ref|XP_009146352.1|	gi|1338522055|ref|XP_023642533.1|, gi|565483326|ref|XP_006299303.1|	gi|1350326501|ref|XP_024006082.1|, gi|1350326519|ref|XP_024006085.1|	gi|1117403053|ref|XP_019464996.1|, gi|1117404319|ref|XP_019465385.1|, gi|1117566741|ref|XP_019454470.1|, gi|1117567626|ref|XP_019454844.1|, gi|1117570128|ref|XP_019455017.1|	gi|1102728106|ref|XP_019052216.1|, gi|1102776727|ref|XP_019054807.1|, gi|1102778248|ref|XP_019054976.1|, gi|1102778264|ref|XP_019054981.1|, gi|1102778283|ref|XP_019054983.1|, gi|1102778303|ref|XP_019054986.1|, gi|1102778305|ref|XP_019054987.1|, gi|1102780620|ref|XP_010273643.2|, gi|1102780771|ref|XP_010273657.2|, gi|1102782706|ref|XP_019055520.1|, gi|1102786372|ref|XP_019056015.1|, gi|1102786566|…	gi|1226795553|ref|XP_021847089.1|, gi|1226826494|ref|XP_021862430.1|, gi|1226840484|ref|XP_021835325.1|, gi|1226847093|ref|XP_021837360.1|	gi|1103911972|ref|XP_019057754.1|, gi|729347647|ref|XP_010542336.1|, gi|729349806|ref|XP_010543027.1|
[truncated: 28,725 more rows]

## Sheet: SuppSheet3_OrthogroupSizeComp
	AM_refseq_aegilops_tauschii	AM_refseq_ananas_comosus	AM_refseq_asparagus_officinalis	AM_refseq_brachypodium_distachyon	AM_refseq_cajanus_cajan	AM_refseq_capsicum_annuum	AM_refseq_carica_papaya	AM_refseq_cicer_arietinum	AM_refseq_cucumis_melo	AM_refseq_daucus_carota	AM_refseq_fragaria_vesca	AM_refseq_gossypium_arboreum	AM_refseq_helianthus_annuus	AM_refseq_hevea_brasiliensis	AM_refseq_lactuca_sativa	AM_refseq_manihot_esculenta	AM_refseq_medicago_truncatula	AM_refseq_musa_acuminata	AM_refseq_nicotiana_tabacum	AM_refseq_olea_europaea	AM_refseq_phaseolus_vulgaris	AM_refseq_phoenix_dactylifera	AM_refseq_prunus_persica	AM_refseq_ricinus_communis	AM_refseq_sesamum_indicum	AM_refseq_setaria_italica	AM_refseq_solanum_lycopersicum	AM_refseq_sorghum_bicolor	AM_refseq_theobroma_cacao	AM_refseq_vigna_radiata	AM_refseq_vitis_vinifera	AM_refseq_zea_mays	NM_refseq_arabidopsis_lyrata	NM_refseq_arabidopsis_thaliana	NM_refseq_beta_vulgaris	NM_refseq_brassica_rapa	NM_refseq_capsella_rubella	NM_refseq_eutrema_salsugineum	NM_refseq_lupinus_angustifolius	NM_refseq_nelumbo_nucifera	NM_refseq_spinacia_oleracea	NM_refseq_tarenaya_hassleriana	mann_w	mann_p	mann_FDR	am_avg	nm_avg	am_freq	nm_freq
OG0000000	335	27	144	13	176	275	17	43	76	64	8	159	702	154	296	122	31	1	511	239	3	60	70	68	67	57	65	75	36	171	111	53	7	2	236	54	7	31	277	169	222	46	185.5	0.460308	0.621605	132.156	105.1	1	1
OG0000001	67	19	111	14	215	187	0	60	28	181	70	223	428	112	35	48	102	79	359	265	1	20	158	27	85	54	208	14	96	148	72	20	0	0	136	17	2	132	122	57	189	0	208.5	0.156136	0.537928	109.562	65.5	0.96875	0.7
OG0000002	9	0	336	1	1	67	0	4	4	48	10	4	562	1	37	2	48	0	388	125	2	2	1	1	94	2	76	9	2	0	0	9	34	22	355	238	40	129	147	2	505	77	65.5	0.00534567	0.0550667	57.6562	154.9	0.84375	1
OG0000003	4	1	74	2	115	200	5	22	14	46	24	90	275	135	308	25	35	0	347	281	7	3	42	71	30	18	18	83	68	132	2	0	0	1	162	43	27	58	94	119	142	122	136.5	0.496878	0.66172	77.4062	76.8	0.9375	0.9
OG0000004	9	1	56	2	74	126	22	45	4	55	38	28	189	90	124	77	23	0	345	119	18	22	29	30	91	2	106	6	14	69	65	6	24	1	198	48	18	22	122	81	211	62	133	0.433726	0.606273	58.9062	78.7	0.96875	1
OG0000005	128	39	97	15	82	68	9	82	35	56	22	217	248	67	72	59	35	1	212	163	7	58	6	20	17	15	31	44	29	77	25	79	6	8	133	23	11	19	119	33	42	53	197.5	0.274467	0.606273	66.0938	44.7	1	1
OG0000006	160	31	83	38	6	66	0	33	3	182	22	0	573	2	178	1	73	0	156	142	2	1	3	1	0	32	19	69	3	1	0	110	24	3	160	41	23	99	31	4	110	5	128	0.35139	0.606273	62.1875	50	0.84375	1
OG0000007	48	49	181	25	40	41	0	132	11	202	65	2	198	63	122	66	74	0	149	31	32	15	13	0	5	22	26	27	9	41	15	57	48	0	144	57	11	48	35	5	295	14	163	0.941102	0.973776	55.0312	65.7	0.90625	0.9
OG0000008	6	2	15	4	41	161	13	37	17	146	191	43	108	64	93	50	293	3	172	45	18	3	76	32	32	2	79	3	44	30	15	1	12	6	63	11	8	8	31	14	100	23	196.5	0.28755	0.606273	57.4688	27.6	1	1
OG0000009	104	21	34	26	24	34	7	8	10	43	15	55	215	44	99	56	128	0	182	24	4	21	12	9	5	5	27	11	13	0	25	13	15	1	118	119	35	49	56	14	67	1	130	0.383487	0.606273	39.8125	47.5	0.9375	1
OG0000010	2	0	0	0	93	37	12	38	30	60	87	61	114	108	123	31	229	0	73	3	63	0	133	28	0	0	22	0	19	86	106	0	11	6	0	13	11	9	16	27	0	19	216.5	0.0951517	0.39334	48.6875	11.2	0.71875	0.8
OG0000011	22	124	84	6	174	16	9	79	15	62	23	140	55	18	32	19	33	5	67	114	0	69	10	5	12	6	54	33	15	33	27	34	1	0	123	6	6	9	1	0	67	36	229	0.0428903	0.22815	43.5938	24.9	0.96875	0.8
OG0000012	63	2	33	17	9	99	0	16	6	48	30	11	140	27	201	17	67	0	228	223	0	0	87	0	0	36	3	25	2	0	0	43	1	10	71	16	5	4	20	0	42	9	181	0.542886	0.707898	44.7812	17.8	0.75	0.9
OG0000013	92	9	27	13	1	53	0	14	0	56	17	15	91	12	163	7	63	0	138	76	5	0	36	23	21	1	34	5	1	144	6	2	60	3	102	76	25	47	6	7	104	31	116.5	0.203811	0.570265	35.1562	46.1	0.875	1
OG0000014	0	0	10	0	0	205	0	0	41	8	1	0	93	0	38	0	0	0	357	226	0	0	61	0	0	0	98	0	38	0	14	0	35	0	0	101	30	179	0	0	1	4	138.5	0.497562	0.662571	37.1875	35	0.40625	0.6
OG0000015	19	64	49	1	36	96	8	29	29	5	10	177	222	86	33	20	31	0	165	105	2	11	4	23	8	1	48	4	52	21	0	15	0	1	71	7	2	5	27	7	16	19	218.5	0.0865558	0.371804	42.9375	15.5	0.9375	0.9
OG0000016	115	0	250	45	7	0	0	3	0	48	48	0	138	0	54	12	43	0	6	4	0	1	22	0	0	35	0	79	0	0	0	156	24	2	74	168	22	84	0	0	59	0	129.5	0.359225	0.606273	33.3125	43.3	0.5625	0.7
OG0000017	2	1	4	0	25	2	6	18	0	19	50	27	43	2	43	1	163	2	8	7	34	3	12	4	3	0	4	0	19	19	5	0	229	149	31	153	172	132	7	8	61	12	46.5	0.000828801	0.0128989	16.4375	95.4	0.84375	1
OG0000018	20	6	73	5	45	115	14	71	19	33	11	129	51	46	20	42	21	0	29	122	1	14	47	47	1	4	23	2	24	81	34	0	7	3	15	14	6	13	209	16	4	29	203.5	0.203939	0.570457	35.9375	31.6	0.9375	1
OG0000019	0	0	13	1	42	111	0	22	2	14	4	50	154	24	127	14	6	0	236	134	0	2	7	31	1	0	35	16	7	64	13	0	0	0	56	1	5	74	29	16	61	23	151.5	0.812273	0.878662	35.3125	26.5	0.78125	0.8
OG0000020	2	0	4	0	235	0	0	0	0	58	3	0	70	1	1	83	11	84	7	167	1	3	22	1	66	0	0	7	0	149	1	13	0	0	167	0	0	1	40	44	125	0	175	0.660683	0.773239	30.9062	37.7	0.6875	0.5
OG0000021	69	37	175	32	7	12	2	6	37	17	16	28	54	15	63	3	65	1	42	80	1	11	13	2	17	84	9	51	14	24	11	122	17	6	42	36	12	14	11	21	40	3	180.5	0.554515	0.720055	35	20.2	1	1
OG0000022	54	20	75	4	51	9	0	24	8	27	26	7	96	90	99	10	21	6	101	29	68	6	2	1	4	11	21	54	0	16	99	125	9	4	0	16	3	12	69	21	17	5	212	0.128033	0.48244	36.375	15.6	0.9375	0.9
OG0000023	19	5	14	10	19	40	5	11	8	88	32	91	39	55	40	45	68	1	41	11	34	2	38	9	17	19	37	9	82	26	27	6	63	36	18	62	45	30	1	7	8	14	164	0.917638	0.955346	29.625	28.4	1	1
OG0000024	223	0	20	17	14	3	0	2	1	1	1	1	338	0	153	3	15	0	15	0	3	0	0	1	0	47	8	61	0	5	0	47	9	2	93	10	3	1	20	0	90	6	124	0.289156	0.606273	30.5938	23.4	0.6875	0.9
OG0000025	41	44	10	13	30	20	6	23	4	44	32	39	14	57	15	37	75	14	42	36	71	24	40	17	14	21	16	23	41	59	99	20	17	10	4	14	19	7	17	18	5	3	269.5	0.00127515	0.0191007	32.5312	11.4	1	1
OG0000026	1	1	44	0	53	52	1	0	2	5	12	20	113	3	10	14	12	0	163	21	22	71	5	0	23	0	10	1	12	0	2	0	13	4	110	39	27	20	36	4	145	26	83.5	0.0243714	0.143481	21.0312	42.4	0.78125	1
OG0000027	75	46	25	27	19	13	4	6	8	43	38	33	42	90	29	54	47	15	20	8	17	30	29	28	16	49	11	41	20	11	14	28	17	6	17	20	10	9	9	18	23	8	244.5	0.0130525	0.0843832	29.25	13.7	1	1
OG0000028	63	17	2	24	14	10	4	5	9	31	40	31	79	45	37	31	20	23	27	54	18	23	31	10	19	37	10	41	7	11	39	19	25	20	41	24	18	10	3	43	32	14	163	0.94108	0.973776	25.9688	23	1	1
OG0000029	91	44	115	13	46	10	1	34	21	31	3	90	38	33	1	33	3	0	94	4	20	1	4	2	25	17	22	33	1	14	30	63	3	3	16	3	3	3	36	2	22	3	219	0.0827958	0.361481	29.2812	9.4	0.96875	1
OG0000030	1	5	0	2	40	33	6	18	0	1	26	55	104	66	39	33	96	10	24	20	90	5	37	16	2	2	6	2	38	38	111	1	2	2	23	2	2	2	5	28	4	3	221	0.0724514	0.336001	28.9688	7.3	0.9375	1
OG0000031	152	13	9	3	24	70	3	4	8	7	17	41	119	34	19	54	1	3	69	7	21	19	20	1	0	13	7	31	6	8	45	4	8	0	6	23	0	1	55	40	8	22	185.5	0.459798	0.620975	26	16.3	0.96875	0.8
OG0000032	0	0	1	0	39	7	9	17	22	29	38	8	111	61	81	26	44	16	25	74	27	5	47	10	11	0	7	0	34	32	96	0	11	10	10	4	6	2	7	22	15	7	211	0.135066	0.502597	27.4062	9.4	0.8125	1
OG0000033	4	0	6	0	6	0	0	0	0	20	4	6	28	1	27	31	0	10	265	43	0	7	75	0	18	1	0	0	0	4	34	1	8	1	53	63	15	113	0	37	86	0	98.5	0.0662171	0.316325	18.4688	37.6	0.625	0.8
OG0000034	66	17	33	26	4	30	5	10	8	18	78	21	11	18	4	12	61	30	39	15	2	21	40	11	4	22	23	20	20	2	22	13	36	20	37	22	34	19	15	9	63	5	130	0.383294	0.606273	22.0625	26	1	1
OG0000035	62	0	87	7	2	49	0	0	0	56	30	36	77	0	49	0	6	0	77	11	0	2	7	0	14	0	61	39	6	0	0	72	5	0	49	31	8	60	0	0	50	2	161	0.987937	1	23.4375	20.5	0.625	0.7
OG0000036	11	3	34	7	5	17	2	16	2	5	14	40	65	64	30	6	5	1	28	96	0	35	7	35	5	8	1	19	8	18	2	6	13	1	74	13	14	95	41	14	13	66	105	0.10709	0.431488	18.5938	34.4	0.96875	1
OG0000037	40	7	14	16	52	27	11	15	14	57	27	14	61	30	52	19	40	13	38	39	26	25	22	15	15	23	23	21	33	20	24	20	11	6	2	13	5	8	8	12	6	2	312	7.5612e-06	0.000408333	26.6562	7.3	1	1
OG0000038	20	21	11	11	21	16	19	11	12	12	28	40	25	45	19	36	14	46	31	23	19	30	27	27	16	14	15	13	33	19	37	22	17	17	10	25	17	16	21	32	8	22	195	0.307677	0.606273	22.9062	18.5	1	1
OG0000039	5	1	2	5	37	31	14	25	27	22	22	23	47	26	35	34	29	4	45	14	34	2	19	30	14	9	21	8	27	21	40	7	25	22	11	44	26	22	10	33	7	34	144.5	0.657464	0.771134	21.25	23.4	1	1
OG0000040	38	58	8	13	11	15	4	2	6	25	31	41	48	58	13	25	24	51	28	29	12	17	57	23	10	16	8	8	28	19	83	4	2	1	6	2	1	1	1	17	4	4	297	5.4237e-05	0.00127619	25.4062	3.9	1	1
OG0000041	5	9	1	5	10	56	3	4	0	80	14	22	34	12	17	11	4	6	96	79	8	21	24	8	55	3	37	1	20	17	48	1	24	20	10	17	25	9	2	11	7	7	163.5	0.929353	0.965162	22.2188	13.2	0.96875	1
OG0000042	22	3	9	8	22	23	15	19	22	45	15	35	29	21	18	16	29	4	23	28	30	8	30	16	27	9	14	7	31	31	17	6	27	26	15	33	28	29	16	9	12	14	151.5	0.813038	0.878662	19.75	20.9	1	1
OG0000043	0	0	4	0	17	18	7	13	12	0	78	84	51	74	54	80	82	0	0	30	24	3	14	15	1	0	8	0	53	20	50	0	0	0	10	0	0	0	5	15	3	1	234	0.0269682	0.155457	24.75	3.4	0.71875	0.5
OG0000044	21	11	99	6	29	13	0	64	3	46	0	59	41	27	26	36	39	0	17	2	57	0	1	1	17	4	16	12	0	18	16	9	11	4	16	3	12	0	57	0	30	0	200	0.241599	0.606273	21.5625	13.3	0.84375	0.7
OG0000045	9	25	2	3	39	16	3	10	12	2	14	70	4	87	1	63	92	3	13	8	46	20	18	11	6	7	6	6	33	32	35	2	0	0	46	0	0	0	7	9	42	0	240.5	0.0179185	0.1109	21.8125	10.4	1	0.4
OG0000046	74	7	13	20	12	13	9	26	32	20	20	15	12	35	13	26	32	67	35	13	15	19	21	16	8	30	10	21	14	17	30	10	4	3	9	2	4	2	15	16	11	13	276	0.00063488	0.0102357	22.0312	7.9	1	1
OG0000047	32	7	33	16	4	140	7	4	3	15	11	43	18	26	3	7	31	3	86	65	3	6	21	18	12	21	40	12	39	2	29	8	1	0	2	0	0	0	2	12	1	0	305	1.90934e-05	0.000741868	23.9062	1.8	1	0.5
OG0000048	30	11	6	18	26	17	17	20	20	24	13	32	25	23	22	24	25	10	37	9	20	3	14	20	20	20	14	15	13	16	25	16	10	11	25	13	14	11	23	23	23	18	185	0.468063	0.629415	18.9062	17.1	1	1
OG0000049	39	11	6	14	19	19	10	12	18	43	9	22	21	22	24	19	13	19	31	20	11	12	10	13	14	18	29	22	9	12	11	22	15	20	16	32	32	18	18	13	20	17	128	0.351273	0.606273	17.9375	20.1	1	1
OG0000050	44	2	5	11	24	20	4	8	6	52	20	36	30	47	52	25	44	20	20	28	20	23	34	6	3	9	9	8	20	23	39	3	5	2	6	2	6	1	13	23	8	6	257.5	0.00406695	0.0433718	21.7188	7.2	1	1
OG0000051	0	0	4	0	13	9	1	22	5	66	25	27	79	15	17	46	41	0	30	5	11	4	13	2	20	0	5	0	10	26	12	0	34	25	46	21	23	28	10	9	14	49	84	0.0253784	0.148497	15.875	25.9	0.78125	1
OG0000052	73	25	10	15	13	20	14	5	9	19	13	21	26	43	25	31	17	16	16	23	9	16	19	13	12	20	5	29	19	8	55	25	13	16	7	9	10	14	5	7	8	5	269.5	0.00125951	0.018886	20.75	9.4	1	1
OG0000053	0	1	8	0	0	21	0	10	0	7	0	0	169	0	60	0	90	0	50	0	17	0	0	0	0	0	0	0	0	0	0	0	64	6	10	67	37	81	19	0	12	0	78.5	0.00800148	0.0773669	13.5312	29.6	0.3125	0.8
OG0000054	11	10	10	11	23	17	12	15	15	23	12	27	25	24	16	22	18	33	31	31	22	21	12	13	14	12	15	13	14	21	13	15	13	13	7	24	13	13	28	14	8	17	196	0.292746	0.606273	17.8438	15	1	1
OG0000055	30	2	9	14	7	21	2	6	0	29	14	33	34	18	28	12	13	8	17	8	21	28	5	18	14	22	11	17	13	14	19	9	15	17	45	40	20	24	0	6	25	15	121	0.255096	0.606273	15.5	20.7	0.96875	0.9
OG0000056	85	7	8	28	20	26	3	18	0	16	10	14	21	15	30	15	44	14	37	25	25	10	8	17	14	36	22	32	14	21	7	31	0	0	6	0	0	0	15	0	6	1	299	4.0831e-05	0.000967084	21.0312	2.8	0.96875	0.4
OG0000057	28	5	1	10	24	24	6	9	10	17	24	29	33	19	20	20	17	18	40	17	15	2	18	11	22	22	16	24	10	15	29	20	10	21	10	23	21	10	3	6	7	13	217	0.0944225	0.391169	17.9688	12.4	1	1
[truncated: 28,698 more rows]
[truncated: 1 more columns]

## Sheet: SuppSheet4_HeatmapOrthoIdentity
clust_id	clust_point	ortho
4	1	OG0000025
[truncated: 492 more rows]

## Sheet: SuppSheet5_DESizePerm
Permutation	permuted_rho	observed_rho	data_source
[truncated: 40,000 more rows]

[truncated: 5 more sheets: SuppSheet6_MedicagoHapmap, SuppSheet7_MedicagoPodCount, SuppSheet8_DupOriginObserved, SuppSheet9_PhyloCorrection, SuppSheet10_SpeciesDistribution]
